# Supplementary material for: Single-Cell RNA Sequencing Characterizes the Molecular Heterogeneity of the Larval Zebrafish Optic Tectum
Source: Front Mol Neurosci. 2022 Feb 10;15:818007. doi: 10.3389/fnmol.2022.818007 (PMC8869500; doi:10.3389/fnmol.2022.818007)
Supplement: Supplementary Table 2 — All differentially expressed genes identified by MAST algorithm, related to Figures 1, 3, and methods. [file Table_2.XLSX]

## Sheet: All DEGs
p_val	avg_log2FC	pct.1	pct.2	p_val_adj	cluster	gene	diff
								This table displays all differentially expressed genes present in at least 25% of the cluster in question and expressed at least .25 log2fc higher than in all other cells. Excluded from the final dataset GO Analysis (gray background): genes with an adjusted p-value > 0.05, non-tectal populations, and gene duplicates
0	3.16391	0.392	0.059	0	OT1	lhx9	0.333
0	2.12097	0.573	0.189	0	OT1	ebf3a.1	0.384
0	1.74063	0.704	0.27	0	OT1	marcksb	0.434
0	1.70665	0.766	0.342	0	OT1	tuba1c	0.424
0	1.55725	0.764	0.346	0	OT1	gpm6ab	0.418
0	1.44917	0.789	0.338	0	OT1	elavl3	0.451
0	1.36625	0.937	0.528	0	OT1	marcksl1b	0.409
0	1.2645	0.758	0.337	0	OT1	stmn1b	0.421
0	1.13999	0.881	0.554	0	OT1	ptmaa	0.327
0	1.04932	0.979	0.72	0	OT1	ptmab	0.259
2.8241e-319	1.07144	0.889	0.532	5.146037176e-315	OT1	gpm6aa	0.357
2.63602e-298	1.61289	0.599	0.215	4.80335e-294	OT1	aplp1	0.384
6.26206e-295	1.72357	0.61	0.246	1.14107e-290	OT1	tuba1a	0.364
1.55601e-291	1.54314	0.66	0.29	2.83537e-287	OT1	ank2b	0.37
2.39121e-290	2.45183	0.415	0.102	4.35726e-286	OT1	stmn2b	0.313
4.25874e-280	2.04944	0.493	0.153	7.76028e-276	OT1	tubb5	0.34
9.84868e-268	1.40592	0.677	0.326	1.79463e-263	OT1	rtn1a	0.351
7.38851e-258	1.02311	0.852	0.577	1.34633e-253	OT1	nova2	0.275
1.03529e-253	2.51877	0.39	0.112	1.88651e-249	OT1	lmo3	0.278
1.58241e-251	0.691503	0.993	0.914	2.88346e-247	OT1	cirbpb	0.079
6.90941e-249	1.42373	0.631	0.284	1.25903e-244	OT1	tubb2b	0.347
1.55895e-244	2.0719	0.486	0.219	2.84072e-240	OT1	tcf7l2	0.267
3.69838e-241	1.36787	0.639	0.291	6.73918e-237	OT1	ywhah	0.348
4.10709e-238	1.91395	0.438	0.133	7.48394e-234	OT1	cd99l2	0.305
3.62588e-237	3.05945	0.272	0.047	6.60707e-233	OT1	barhl2	0.225
1.30955e-236	1.58911	0.592	0.262	2.38626e-232	OT1	sox4a.1	0.33
6.61438e-233	0.959606	0.836	0.544	1.20527e-228	OT1	si:ch73-1a9.3	0.292
3.34924e-231	2.11288	0.414	0.125	6.10298e-227	OT1	bcl11ba	0.289
7.96297e-230	1.9559	0.437	0.149	1.45101e-225	OT1	mab21l1	0.288
1.82946e-219	2.01756	0.439	0.174	3.33363e-215	OT1	pbx3b	0.265
2.7099e-209	2.92613	0.268	0.052	4.93798e-205	OT1	pou4f2	0.216
4.24125e-209	1.19582	0.678	0.361	7.72841e-205	OT1	hmgb3a	0.317
1.17376e-199	2.30208	0.32	0.087	2.13882e-195	OT1	lef1	0.233
1.40226e-197	2.17193	0.332	0.088	2.5552e-193	OT1	nat8l	0.244
4.86976e-194	2.51328	0.293	0.074	8.87368e-190	OT1	mcama	0.219
1.49038e-190	1.80083	0.369	0.11	2.71577e-186	OT1	islr2	0.259
1.26924e-186	1.50186	0.496	0.208	2.31281e-182	OT1	nfil3-5	0.288
2.19179e-184	1.30718	0.584	0.326	3.99388e-180	OT1	calm3a	0.258
2.32514e-184	1.7093	0.472	0.234	4.23688e-180	OT1	zfhx3	0.238
3.51703e-183	1.13461	0.664	0.384	6.40873e-179	OT1	marcksl1a	0.28
6.70903e-175	1.53054	0.441	0.168	1.22252e-170	OT1	zc4h2	0.273
1.3833e-172	2.17872	0.28	0.067	2.52065e-168	OT1	gap43	0.213
3.85063e-172	0.69558	0.76	0.472	7.01662e-168	OT1	hmgn2	0.288
8.98658e-172	2.37745	0.27	0.066	1.63753e-167	OT1	rbfox3a	0.204
5.57582e-168	1.03617	0.528	0.238	1.01603e-163	OT1	stx1b	0.29
2.90545e-159	0.950238	0.719	0.476	5.29431e-155	OT1	h2ax1	0.243
2.48581e-158	1.40521	0.428	0.167	4.52964e-154	OT1	basp1	0.261
2.52063e-157	2.18308	0.267	0.072	4.5931e-153	OT1	ctnnbip1	0.195
1.07664e-147	0.821561	0.761	0.539	1.96186e-143	OT1	h3f3b.1	0.222
1.12773e-146	1.67273	0.363	0.133	2.05494e-142	OT1	camta1b	0.23
6.15289e-145	0.938377	0.683	0.429	1.12118e-140	OT1	hmgn6	0.254
8.43221e-145	1.70425	0.364	0.141	1.53652e-140	OT1	tmsb	0.223
1.80006e-142	1.51195	0.39	0.156	3.28007e-138	OT1	rtn1b	0.234
1.61742e-140	0.495328	0.996	0.957	2.94726e-136	OT1	mt-co3	0.039
2.88306e-140	1.08907	0.568	0.309	5.25351e-136	OT1	hmgb1b	0.259
3.04067e-139	0.664929	0.894	0.723	5.5407e-135	OT1	mt-atp6	0.171
4.29049e-139	1.49894	0.447	0.213	7.81814e-135	OT1	sox11a	0.234
4.89729e-139	0.700502	0.819	0.665	8.92384e-135	OT1	khdrbs1a	0.154
1.76136e-138	1.5086	0.386	0.153	3.20955e-134	OT1	rbfox1	0.233
4.13004e-138	1.79283	0.3	0.095	7.52576e-134	OT1	maptb	0.205
1.42253e-137	1.48266	0.38	0.149	2.59214e-133	OT1	tuba2	0.231
1.2497e-136	1.15484	0.53	0.286	2.2772e-132	OT1	hnrnpa0a	0.244
5.96574e-134	1.31087	0.419	0.179	1.08708e-129	OT1	ywhag2	0.24
6.86199e-134	1.43302	0.368	0.141	1.25039e-129	OT1	olfm1b	0.227
1.07783e-133	0.956921	0.632	0.377	1.96403e-129	OT1	h3f3c	0.255
4.67273e-133	1.48006	0.357	0.134	8.51466e-129	OT1	ppp1r14c	0.223
3.78145e-132	1.37444	0.371	0.144	6.89056e-128	OT1	zgc:153426	0.227
2.91841e-126	1.59622	0.259	0.076	5.31792e-122	OT1	nrn1a	0.183
9.01916e-125	0.753614	0.749	0.596	1.64347e-120	OT1	ppiab	0.153
2.00423e-123	0.940923	0.588	0.413	3.65211e-119	OT1	ctnnb1	0.175
3.86166e-123	1.29298	0.419	0.197	7.03672e-119	OT1	si:dkey-276j7.1	0.222
4.16375e-122	0.449441	0.995	0.966	7.58719e-118	OT1	hsp90ab1	0.029
4.17992e-122	1.57638	0.297	0.101	7.61665e-118	OT1	gng2	0.196
2.8206e-120	0.46402	0.947	0.8	5.13969e-116	OT1	tmsb4x	0.147
1.42477e-115	1.71986	0.269	0.088	2.59622e-111	OT1	marcksa	0.181
1.05529e-114	1.26856	0.418	0.204	1.92296e-110	OT1	atf7ip	0.214
1.43738e-114	1.19879	0.451	0.223	2.61919e-110	OT1	nat16	0.228
4.29162e-111	1.1921	0.427	0.208	7.8202e-107	OT1	si:ch211-288g17.3	0.219
2.09116e-110	1.3382	0.369	0.167	3.81051e-106	OT1	dpysl3	0.202
2.06261e-109	1.24029	0.39	0.178	3.7585e-105	OT1	smarce1	0.212
4.35458e-109	1.23896	0.359	0.152	7.93491e-105	OT1	gng3	0.207
7.81886e-108	1.69945	0.265	0.092	1.42475e-103	OT1	runx1t1	0.173
4.90733e-107	1.42054	0.327	0.134	8.94214e-103	OT1	si:ch73-46j18.5	0.193
6.8489e-105	0.846838	0.646	0.45	1.24801e-100	OT1	ppdpfb	0.196
4.67857e-104	1.19988	0.358	0.155	8.52529e-100	OT1	ndrg4	0.203
9.412e-103	0.866687	0.588	0.405	1.71506e-98	OT1	h3f3d	0.183
1.55177e-102	1.16339	0.419	0.216	2.82763e-98	OT1	jpt1b	0.203
9.13219e-102	1.24063	0.352	0.153	1.66407e-97	OT1	nrxn1a	0.199
3.48286e-101	1.18305	0.4	0.199	6.34646e-97	OT1	nucks1a	0.201
2.06863e-100	1.17743	0.402	0.195	3.76945e-96	OT1	kidins220b	0.207
2.59372e-100	1.12422	0.449	0.245	4.72628e-96	OT1	pcdh2g28	0.204
1.70452e-99	0.355212	0.999	0.972	3.10598e-95	OT1	mt-co2	0.027
6.76421e-99	0.434998	0.412	0.219	1.23257e-94	OT1	syt1a	0.193
9.74096e-99	1.13854	0.422	0.221	1.775e-94	OT1	rbfox2	0.201
4.48378e-95	1.58088	0.265	0.1	8.17035e-91	OT1	stmn4l	0.165
7.43778e-95	0.960328	0.365	0.17	1.35531e-90	OT1	nsg2	0.195
3.39543e-94	1.64911	0.262	0.109	6.18715e-90	OT1	robo1	0.153
3.86935e-89	1.08704	0.408	0.222	7.05073e-85	OT1	sumo2b	0.186
1.98098e-88	1.12951	0.427	0.293	3.60974e-84	OT1	tenm3	0.134
2.1654e-88	0.816921	0.574	0.383	3.94579e-84	OT1	hmgn7	0.191
7.77834e-88	0.684365	0.666	0.526	1.41737e-83	OT1	hnrnpa0l.1	0.14
1.11278e-87	1.31659	0.31	0.141	2.02771e-83	OT1	tmeff1b	0.169
7.53954e-87	1.33571	0.273	0.109	1.37385e-82	OT1	si:ch211-150g13.3	0.164
8.73532e-86	1.178	0.347	0.166	1.59175e-81	OT1	atrx	0.181
2.49762e-84	0.709759	0.371	0.189	4.55116e-80	OT1	snap25a	0.182
4.45474e-84	1.13489	0.363	0.182	8.11744e-80	OT1	sumo3a	0.181
4.88115e-83	1.46899	0.265	0.117	8.89443e-79	OT1	rgmb	0.148
7.99057e-82	1.38139	0.28	0.119	1.45604e-77	OT1	pik3r3b	0.161
2.42136e-81	1.36239	0.281	0.124	4.41219e-77	OT1	zbtb20	0.157
7.28055e-81	0.77509	0.573	0.377	1.32666e-76	OT1	hmgb1a	0.196
1.25839e-80	1.05922	0.388	0.205	2.29304e-76	OT1	tmem35	0.183
3.98786e-80	0.734378	0.605	0.447	7.26668e-76	OT1	syncrip	0.158
1.3305e-78	1.055	0.411	0.231	2.42443e-74	OT1	celf2	0.18
1.92373e-78	1.36353	0.262	0.113	3.50543e-74	OT1	fez1	0.149
2.983e-76	0.998884	0.387	0.205	5.43563e-72	OT1	si:ch211-195b15.8	0.182
1.00683e-74	0.377113	0.2	0.289	1.83465e-70	OT1	foxp4	-0.089
5.30394e-73	1.32603	0.256	0.111	9.66485e-69	OT1	hcfc1a	0.145
2.4477e-70	1.08725	0.333	0.17	4.4602e-66	OT1	hdac1	0.163
1.25156e-69	1.30025	0.272	0.13	2.2806e-65	OT1	si:ch73-386h18.1	0.142
4.63284e-68	1.0578	0.329	0.168	8.44196e-64	OT1	tet3	0.161
1.22439e-67	0.643474	0.638	0.506	2.23108e-63	OT1	ubc	0.132
1.5628e-67	0.981543	0.308	0.151	2.84773e-63	OT1	pcloa	0.157
2.21366e-67	1.19979	0.337	0.231	4.03374e-63	OT1	ddit3	0.106
2.45506e-67	1.07481	0.327	0.171	4.47361e-63	OT1	apc	0.156
5.13699e-67	1.03819	0.355	0.196	9.36063e-63	OT1	calm2a	0.159
8.96651e-67	0.719622	0.452	0.269	1.63388e-62	OT1	h2az2b	0.183
4.00433e-66	1.0533	0.314	0.157	7.29669e-62	OT1	ewsr1a	0.157
1.04457e-65	0.709781	0.574	0.405	1.90342e-61	OT1	appa	0.169
7.96217e-65	1.10889	0.294	0.144	1.45087e-60	OT1	fscn1a	0.15
3.2944e-64	1.08013	0.374	0.238	6.00305e-60	OT1	zfhx4	0.136
7.2462e-64	0.859389	0.432	0.263	1.3204e-59	OT1	calm3b	0.169
8.30719e-64	0.635901	0.602	0.471	1.51374e-59	OT1	hnrnpaba	0.131
5.74807e-63	1.17018	0.278	0.137	1.04741e-58	OT1	rnf165a	0.141
9.34663e-63	1.02961	0.328	0.178	1.70314e-58	OT1	hp1bp3	0.15
1.38334e-62	1.0682	0.311	0.17	2.52072e-58	OT1	sptan1	0.141
2.50948e-62	0.709437	0.516	0.341	4.57277e-58	OT1	ywhaqb	0.175
5.49412e-61	0.856979	0.417	0.251	1.00114e-56	OT1	slc38a2	0.166
1.74948e-60	0.8075	0.418	0.249	3.1879e-56	OT1	dynll1	0.169
2.52238e-60	1.05808	0.303	0.16	4.59628e-56	OT1	dcaf7	0.143
3.99953e-59	0.767437	0.484	0.336	7.28795e-55	OT1	cfl1	0.148
7.83086e-59	0.385356	0.735	0.565	1.42694e-54	OT1	si:ch211-222l21.1	0.17
1.3951e-57	0.973992	0.263	0.127	2.54216e-53	OT1	sncb	0.136
3.68459e-56	0.860233	0.289	0.149	6.71406e-52	OT1	golga7ba	0.14
7.15362e-55	0.448434	0.803	0.703	1.30353e-50	OT1	rsrp1	0.1
7.57755e-55	0.504996	0.398	0.242	1.38078e-50	OT1	elavl4	0.156
1.31356e-54	1.04004	0.284	0.154	2.39357e-50	OT1	h2az2a	0.13
5.03826e-54	1.0547	0.288	0.156	9.18072e-50	OT1	prr12b	0.132
5.30411e-53	0.8371	0.34	0.234	9.66515e-49	OT1	pbx4	0.106
1.04593e-50	0.631139	0.538	0.384	1.9059e-46	OT1	si:ch1073-429i10.3	0.154
2.29249e-50	0.947226	0.318	0.2	4.17737e-46	OT1	tox	0.118
2.47309e-50	0.641044	0.465	0.304	4.50647e-46	OT1	clstn1	0.161
6.95433e-49	1.00319	0.272	0.146	1.26722e-44	OT1	ing4	0.126
2.01432e-48	1.02495	0.256	0.132	3.67049e-44	OT1	stox2a	0.124
5.51953e-48	0.728036	0.407	0.26	1.00577e-43	OT1	gnb1b	0.147
1.76542e-47	0.67027	0.457	0.335	3.21694e-43	OT1	fkbp1aa	0.122
2.53521e-46	0.998424	0.259	0.136	4.61965e-42	OT1	pou2f1b	0.123
4.23818e-45	0.47725	0.718	0.61	7.72281e-41	OT1	si:ch211-196l7.4	0.108
4.83686e-45	0.949084	0.277	0.154	8.81372e-41	OT1	foxo3a	0.123
1.83215e-44	0.283176	0.96	0.9	3.33854e-40	OT1	hspa8	0.06
2.92579e-43	0.619786	0.461	0.315	5.33138e-39	OT1	calm1a	0.146
1.96452e-42	0.814601	0.327	0.213	3.57975e-38	OT1	pfn2l	0.114
3.32277e-42	0.970004	0.261	0.148	6.05476e-38	OT1	mex3b	0.113
4.39161e-42	0.804809	0.33	0.205	8.00239e-38	OT1	kdm1a	0.125
1.42173e-41	0.945941	0.27	0.155	2.59067e-37	OT1	calr	0.115
1.82984e-41	0.931166	0.265	0.148	3.33433e-37	OT1	nuak1b	0.117
1.94718e-41	0.691805	0.41	0.289	3.54815e-37	OT1	hnrnpub	0.121
7.19588e-41	0.8081	0.341	0.231	1.31123e-36	OT1	rnf44	0.11
7.87388e-41	0.88193	0.281	0.163	1.43478e-36	OT1	snrpd1	0.118
1.16649e-39	0.765825	0.322	0.217	2.12557e-35	OT1	kmt2bb	0.105
4.00689e-39	0.86012	0.289	0.176	7.30135e-35	OT1	ssbp4	0.113
4.38411e-39	0.864283	0.283	0.173	7.98872e-35	OT1	cyfip2	0.11
6.43544e-39	0.34791	0.85	0.781	1.17267e-34	OT1	pnrc2	0.069
1.38387e-38	0.517646	0.535	0.45	2.52168e-34	OT1	hnrnpa0b	0.085
3.12792e-38	0.581388	0.48	0.364	5.6997e-34	OT1	h3f3b.1.1	0.116
5.08566e-38	0.845815	0.281	0.166	9.26709e-34	OT1	ldb1a	0.115
2.59939e-37	0.892634	0.256	0.147	4.73662e-33	OT1	sinhcafl.1	0.109
9.41677e-37	0.796697	0.301	0.19	1.71592e-32	OT1	tardbp	0.111
1.00679e-36	0.890636	0.256	0.147	1.83457e-32	OT1	atxn1b	0.109
3.13317e-36	0.727458	0.343	0.233	5.70925e-32	OT1	zswim5	0.11
8.03574e-36	0.787854	0.299	0.19	1.46427e-31	OT1	fam168a	0.109
7.22041e-35	0.768808	0.316	0.209	1.3157e-30	OT1	ankrd12	0.107
8.17131e-35	0.839551	0.268	0.163	1.48898e-30	OT1	hnrnpr	0.105
1.96702e-34	0.490574	0.499	0.422	3.5843e-30	OT1	ccni	0.077
2.06643e-33	0.397298	0.664	0.592	3.76544e-29	OT1	cirbpa	0.072
2.2949e-33	0.546132	0.482	0.369	4.18176e-29	OT1	oaz1b	0.113
2.38221e-33	0.710111	0.326	0.219	4.34086e-29	OT1	ywhabl	0.107
1.07826e-32	0.680428	0.359	0.253	1.96481e-28	OT1	cspg5a	0.106
1.51088e-32	0.840288	0.25	0.151	2.75312e-28	OT1	rimkla	0.099
2.05891e-32	0.829724	0.261	0.161	3.75175e-28	OT1	rapgef2	0.1
4.21139e-32	0.59248	0.412	0.309	7.674e-28	OT1	macroh2a2	0.103
9.09521e-32	0.762292	0.262	0.184	1.65733e-27	OT1	zgc:110158	0.078
6.27532e-31	0.732544	0.263	0.159	1.14349e-26	OT1	map4l	0.104
9.39629e-31	0.64743	0.357	0.259	1.71219e-26	OT1	hnrnpm	0.098
2.52706e-30	0.743625	0.284	0.191	4.60481e-26	OT1	oga	0.093
5.89817e-30	0.775975	0.262	0.165	1.07477e-25	OT1	ctbp1	0.097
1.04955e-29	0.532482	0.475	0.363	1.91248e-25	OT1	tnrc6c1	0.112
2.81125e-29	0.592778	0.388	0.282	5.12265e-25	OT1	gnb1a	0.106
2.55607e-28	0.546997	0.417	0.307	4.65768e-24	OT1	ywhaba	0.11
1.15397e-27	0.698247	0.297	0.204	2.10276e-23	OT1	zgc:153018	0.093
2.08389e-27	0.76229	0.255	0.162	3.79726e-23	OT1	magi1b	0.093
2.35376e-26	0.753814	0.251	0.162	4.28903e-22	OT1	jmjd1cb	0.089
3.39836e-26	0.673832	0.292	0.197	6.19249e-22	OT1	stox2b	0.095
1.20683e-25	0.564407	0.364	0.281	2.19908e-21	OT1	cry3a	0.083
1.28891e-25	0.546569	0.279	0.182	2.34864e-21	OT1	ttyh3b	0.097
1.66815e-25	0.252837	0.391	0.285	3.0397e-21	OT1	hmgb2b	0.106
4.36215e-25	0.678515	0.272	0.178	7.94871e-21	OT1	mbd3b	0.094
8.86901e-23	0.675337	0.253	0.183	1.61611e-18	OT1	cux1a	0.07
1.40641e-22	0.536539	0.327	0.253	2.56276e-18	OT1	fubp1	0.074
3.15596e-22	0.634624	0.272	0.191	5.75079e-18	OT1	srsf4	0.081
1.99344e-21	0.590208	0.28	0.209	3.63244e-17	OT1	ube2e3	0.071
9.48953e-21	0.613089	0.266	0.19	1.72918e-16	OT1	brd3b	0.076
1.45507e-20	0.47464	0.253	0.17	2.65142e-16	OT1	atp6v1g1	0.083
1.72597e-20	0.637327	0.256	0.176	3.14507e-16	OT1	mtdha	0.08
5.24993e-20	0.582536	0.289	0.208	9.56643e-16	OT1	arnt2	0.081
5.45276e-20	0.596426	0.301	0.221	9.93601e-16	OT1	spen	0.08
9.88905e-20	0.499335	0.346	0.273	1.80198e-15	OT1	sltm	0.073
1.19852e-19	0.349838	0.502	0.449	2.18395e-15	OT1	acin1a	0.053
8.06252e-19	0.405109	0.424	0.359	1.46915e-14	OT1	sfpq	0.065
1.58155e-18	0.487893	0.335	0.266	2.88191e-14	OT1	tardbpl	0.069
3.14488e-18	0.542638	0.291	0.215	5.7306e-14	OT1	snrpb	0.076
6.62454e-17	0.551567	0.277	0.202	1.20712e-12	OT1	kdm6ba	0.075
6.36733e-16	0.560798	0.252	0.18	1.16025e-11	OT1	srsf5b	0.072
8.17559e-16	0.523858	0.26	0.186	1.48976e-11	OT1	pde4ba	0.074
1.19625e-15	0.535515	0.26	0.192	2.1798e-11	OT1	ash1l	0.068
7.98815e-15	0.328221	0.472	0.393	1.4556e-10	OT1	pfn2	0.079
2.29505e-14	0.482018	0.297	0.225	4.18205e-10	OT1	hist2h2l	0.072
3.06394e-14	0.389417	0.385	0.326	5.58311e-10	OT1	hnrnpabb	0.059
5.64322e-14	0.479366	0.28	0.222	1.02831e-09	OT1	cdh2	0.058
7.16561e-14	0.434168	0.292	0.237	1.30572e-09	OT1	ube2v2	0.055
2.42097e-13	0.462113	0.304	0.235	4.4115e-09	OT1	tsc22d1	0.069
3.25913e-13	0.474444	0.262	0.202	5.93879e-09	OT1	sf1	0.06
1.01031e-12	0.443419	0.275	0.218	1.84098e-08	OT1	rbmx	0.057
1.52549e-12	0.321672	0.255	0.237	2.77975e-08	OT1	cebpg	0.018
2.07906e-12	0.331523	0.33	0.294	3.78846e-08	OT1	rnf10	0.036
3.45883e-12	0.305904	0.383	0.345	6.30268e-08	OT1	rbm39a	0.038
6.08563e-12	0.45201	0.28	0.215	1.10892e-07	OT1	si:ch211-137a8.4	0.065
1.22953e-11	0.443161	0.266	0.201	2.24045e-07	OT1	arglu1a	0.065
3.40122e-11	0.371103	0.326	0.258	6.1977e-07	OT1	sgip1a	0.068
3.6521e-11	0.413094	0.289	0.234	6.65486e-07	OT1	srsf3b	0.055
4.11055e-11	0.412288	0.29	0.236	7.49024e-07	OT1	akap8l	0.054
6.23066e-10	0.26088	0.413	0.344	1.13535e-05	OT1	serinc1	0.069
1.09345e-09	0.401259	0.251	0.204	1.99248e-05	OT1	elavl1a	0.047
4.198e-09	0.313906	0.318	0.28	7.6496e-05	OT1	cct5	0.038
7.862e-09	0.352142	0.296	0.242	0.000143261	OT1	rbm8a	0.054
9.74057e-09	0.338945	0.312	0.263	0.000177493	OT1	vdac1	0.049
2.99528e-08	0.347265	0.27	0.226	0.0005458	OT1	dido1	0.044
4.68063e-08	0.261155	0.291	0.266	0.000852904	OT1	csnk1a1	0.025
1.24754e-07	0.31145	0.316	0.277	0.00227327	OT1	anp32a	0.039
6.13702e-07	0.336667	0.251	0.208	0.0111829	OT1	ywhae1	0.043
6.48041e-07	0.287659	0.264	0.237	0.0118086	OT1	ptp4a1	0.027
6.52584e-07	0.266455	0.296	0.267	0.0118914	OT1	cct7	0.029
8.9219e-07	0.294501	0.287	0.25	0.0162575	OT1	u2surp	0.037
1.20197e-06	0.301207	0.273	0.236	0.0219022	OT1	skp1	0.037
1.46659e-06	0.26794	0.33	0.291	0.0267242	OT1	rbm4.3	0.039
9.59572e-06	0.300953	0.266	0.225	0.174853	OT1	stag2b	0.041
1.29653e-05	0.267069	0.311	0.268	0.236254	OT1	cdkn1bb	0.043
0	6.22628	0.707	0.034	0	OT2	mfge8a	0.673
0	5.71752	0.812	0.069	0	OT2	cx43	0.743
0	5.59423	0.459	0.015	0	OT2	hspb15	0.444
0	5.44582	0.955	0.188	0	OT2	slc1a2b	0.767
0	5.1861	0.612	0.028	0	OT2	slc4a4a	0.584
0	5.1675	0.514	0.031	0	OT2	robo4	0.483
0	4.75899	0.738	0.095	0	OT2	fgfbp3	0.643
0	4.65896	0.39	0.02	0	OT2	cspg5b	0.37
0	4.64897	0.543	0.035	0	OT2	ptn	0.508
0	4.60851	0.418	0.024	0	OT2	si:ch211-66e2.5	0.394
0	4.60235	0.601	0.052	0	OT2	mt2	0.549
0	4.32056	0.364	0.022	0	OT2	eno1b	0.342
0	4.2967	0.937	0.183	0	OT2	fabp7a	0.754
0	4.2221	0.34	0.025	0	OT2	mgll	0.315
0	4.21878	0.648	0.066	0	OT2	atp1b4	0.582
0	4.18038	0.902	0.223	0	OT2	glula	0.679
0	4.16464	0.878	0.13	0	OT2	atp1a1b	0.748
0	4.03467	0.38	0.031	0	OT2	efhd1	0.349
0	4.01009	0.534	0.04	0	OT2	aqp1a.1	0.494
0	4.00931	0.798	0.105	0	OT2	s1pr1	0.693
0	3.99842	0.685	0.105	0	OT2	ndrg3a	0.58
0	3.95335	0.359	0.027	0	OT2	hepacama	0.332
0	3.88972	0.36	0.031	0	OT2	prex1	0.329
0	3.79	0.364	0.033	0	OT2	ppap2d	0.331
0	3.78198	0.923	0.204	0	OT2	ptgdsb.2	0.719
0	3.62962	0.403	0.039	0	OT2	si:ch1073-303k11.2	0.364
0	3.55358	0.927	0.215	0	OT2	ptgdsb.1	0.712
0	3.51235	0.494	0.078	0	OT2	her4.3	0.416
0	3.50092	0.46	0.053	0	OT2	zgc:92287	0.407
0	3.31941	0.873	0.251	0	OT2	jdp2b	0.622
0	3.15986	0.651	0.145	0	OT2	slc6a1b	0.506
0	3.1154	0.804	0.19	0	OT2	her4.1	0.614
0	3.05797	0.715	0.187	0	OT2	her4.2	0.528
0	3.00151	0.895	0.362	0	OT2	mdkb	0.533
0	2.98585	0.66	0.153	0	OT2	her4.4	0.507
0	2.95134	0.507	0.082	0	OT2	qki2	0.425
0	2.90532	0.779	0.217	0	OT2	mdka	0.562
0	2.89752	0.979	0.574	0	OT2	fosab	0.405
0	2.88584	0.614	0.141	0	OT2	fgfr2	0.473
0	2.75755	0.595	0.123	0	OT2	notch3	0.472
0	2.74037	0.773	0.264	0	OT2	lpin1	0.509
0	2.63248	0.726	0.185	0	OT2	cd63	0.541
0	2.63037	0.703	0.24	0	OT2	id1	0.463
0	2.60098	0.754	0.217	0	OT2	her4.2.1	0.537
0	2.59335	0.779	0.227	0	OT2	selenop	0.552
0	2.51892	0.71	0.211	0	OT2	fosb	0.499
0	2.42782	0.857	0.402	0	OT2	btg2	0.455
0	2.29593	0.913	0.385	0	OT2	cebpd	0.528
0	1.9094	0.941	0.641	0	OT2	hsp70l	0.3
0	1.89378	0.927	0.531	0	OT2	jun	0.396
0	1.71293	0.808	0.392	0	OT2	cd81a	0.416
0	1.65885	0.862	0.422	0	OT2	junba	0.44
8.4e-322	2.8805	0.496	0.095	1.530487e-317	OT2	slc38a3a	0.401
1.12207e-307	1.9889	0.739	0.294	2.04464e-303	OT2	her6	0.445
2.67847e-298	1.37085	0.97	0.811	4.8807e-294	OT2	hsp90aa1.2	0.159
1.91301e-286	3.80407	0.362	0.048	3.48589e-282	OT2	cyp27c1	0.314
5.30265e-286	1.57837	0.836	0.465	9.66249e-282	OT2	dnajb1b	0.371
2.72734e-281	2.68516	0.479	0.131	4.96975e-277	OT2	spry4	0.348
2.788e-273	1.92429	0.644	0.21	5.0803e-269	OT2	lpl	0.434
4.93662e-272	1.34172	0.941	0.691	8.99551e-268	OT2	hsp70.2	0.25
7.3856e-271	3.66534	0.317	0.03	1.3458e-266	OT2	plxnb1b	0.287
2.46459e-269	2.41648	0.459	0.087	4.49098e-265	OT2	slc6a9	0.372
3.9627e-260	2.9268	0.39	0.062	7.22082e-256	OT2	spry2	0.328
1.25182e-257	1.54693	0.842	0.521	2.28107e-253	OT2	hsp70.1	0.321
2.58598e-257	4.34569	0.255	0.014	4.71217e-253	OT2	sept8b	0.241
7.89681e-256	3.64979	0.304	0.031	1.43896e-251	OT2	gpm6bb	0.273
3.34856e-252	2.2553	0.485	0.151	6.10175e-248	OT2	psap	0.334
2.50843e-245	3.04109	0.36	0.055	4.57086e-241	OT2	ptprz1b	0.305
4.83542e-245	3.17706	0.377	0.083	8.8111e-241	OT2	bag3	0.294
2.78977e-243	2.63358	0.409	0.074	5.08352e-239	OT2	NPAS3	0.335
5.90185e-239	1.73395	0.661	0.285	1.07544e-234	OT2	glulb	0.376
2.11314e-236	1.65099	0.67	0.258	3.85056e-232	OT2	atp1b1a	0.412
1.01283e-227	1.44862	0.702	0.395	1.84557e-223	OT2	cst3	0.307
2.80191e-227	1.62292	0.657	0.253	5.10564e-223	OT2	mfge8a	0.404
6.08903e-225	2.68414	0.383	0.098	1.10954e-220	OT2	cx44	0.285
2.30676e-216	1.8137	0.577	0.211	4.20337e-212	OT2	hspb16	0.366
5.99066e-216	2.65934	0.371	0.069	1.09162e-211	OT2	slc1a2b	0.302
2.33948e-211	2.92633	0.311	0.042	4.263e-207	OT2	slc4a4a	0.269
4.32587e-206	1.64113	0.649	0.293	7.8826e-202	OT2	robo5	0.356
1.41466e-204	1.89107	0.569	0.213	2.57779e-200	OT2	fgfbp4	0.356
6.44768e-198	1.31096	0.762	0.448	1.1749e-193	OT2	cspg5b	0.314
5.05198e-196	3.36267	0.263	0.035	9.20573e-192	OT2	ptn	0.228
5.95524e-195	1.64362	0.653	0.364	1.08516e-190	OT2	si:ch211-66e2.6	0.289
1.52339e-194	1.25792	0.763	0.51	2.77593e-190	OT2	mt3	0.253
1.87597e-191	1.80939	0.418	0.102	3.41839e-187	OT2	eno1b	0.316
1.10352e-189	2.53685	0.35	0.086	2.01084e-185	OT2	fabp7a	0.264
6.89296e-188	1.84634	0.549	0.235	1.25603e-183	OT2	mgll	0.314
7.03313e-187	2.12045	0.429	0.122	1.28158e-182	OT2	atp1b5	0.307
2.0894e-186	1.84458	0.472	0.174	3.8073e-182	OT2	glula	0.298
1.88017e-182	2.93186	0.281	0.041	3.42605e-178	OT2	atp1a1b	0.24
1.03556e-178	1.25204	0.782	0.491	1.88699e-174	OT2	efhd2	0.291
1.6685e-176	2.45277	0.34	0.077	3.04033e-172	OT2	aqp1a.2	0.263
3.33086e-176	2.08974	0.411	0.118	6.0695e-172	OT2	s1pr2	0.293
1.45082e-174	2.83958	0.307	0.067	2.64369e-170	OT2	ndrg3a	0.24
7.15548e-173	1.53195	0.603	0.256	1.30387e-168	OT2	hepacama	0.347
1.03895e-169	1.47636	0.641	0.315	1.89318e-165	OT2	prex2	0.326
3.95254e-169	2.12165	0.406	0.122	7.20231e-165	OT2	ppap2d	0.284
5.48048e-161	2.33584	0.343	0.079	9.98654e-157	OT2	ptgdsb.3	0.264
4.43765e-159	1.42907	0.57	0.292	8.08629e-155	OT2	si:ch1073-303k11.3	0.278
8.25566e-157	1.46141	0.65	0.347	1.50435e-152	OT2	ptgdsb.2	0.303
8.72884e-155	1.61937	0.533	0.238	1.59057e-150	OT2	her4.4	0.295
7.0297e-154	2.53491	0.287	0.06	1.28095e-149	OT2	zgc:92288	0.227
1.07323e-153	2.19765	0.343	0.09	1.95564e-149	OT2	jdp2b	0.253
4.09872e-148	1.15723	0.517	0.197	7.46868e-144	OT2	slc6a1b	0.32
4.03656e-147	2.2414	0.318	0.076	7.35542e-143	OT2	her4.3	0.242
1.42365e-144	2.16185	0.371	0.123	2.59417e-140	OT2	her4.4	0.248
6.99821e-144	1.9028	0.391	0.122	1.27521e-139	OT2	mdkb	0.269
2.23603e-143	1.61635	0.5	0.213	4.07449e-139	OT2	her4.5	0.287
6.64621e-139	1.4365	0.651	0.405	1.21107e-134	OT2	qki3	0.246
2.66831e-137	1.91818	0.395	0.131	4.86219e-133	OT2	mdka	0.264
3.98131e-137	2.15187	0.316	0.078	7.25474e-133	OT2	fosab	0.238
6.46292e-137	1.89003	0.379	0.12	1.17767e-132	OT2	fgfr3	0.259
3.18237e-136	1.4971	0.534	0.243	5.79892e-132	OT2	notch4	0.291
3.83367e-136	1.88611	0.373	0.111	6.98571e-132	OT2	lpin2	0.262
2.09212e-133	2.52974	0.282	0.063	3.81227e-129	OT2	cd64	0.219
3.09651e-133	1.54959	0.516	0.228	5.64246e-129	OT2	id2	0.288
1.58976e-132	1.77333	0.388	0.123	2.89687e-128	OT2	her4.2.2	0.265
2.46444e-132	2.0884	0.317	0.094	4.4907e-128	OT2	selenop	0.223
6.68306e-132	1.12267	0.697	0.425	1.21779e-127	OT2	fosb	0.272
2.00564e-130	1.35982	0.522	0.261	3.65468e-126	OT2	btg3	0.261
1.45869e-129	2.10319	0.286	0.065	2.65803e-125	OT2	cebpd	0.221
1.85962e-129	1.63519	0.437	0.171	3.3886e-125	OT2	hsp70l	0.266
5.22084e-127	1.89131	0.488	0.258	9.51341e-123	OT2	jul	0.23
1.03469e-126	1.82659	0.376	0.128	1.88542e-122	OT2	cd81a	0.248
1.38571e-124	0.725843	0.949	0.788	2.52503e-120	OT2	junba	0.161
4.29589e-123	1.99401	0.321	0.091	7.82797e-119	OT2	slc38a3a	0.23
3.91476e-122	1.20128	0.47	0.186	7.13348e-118	OT2	her7	0.284
4.21934e-122	2.37633	0.252	0.053	7.68849e-118	OT2	hsp90aa1.3	0.199
1.03482e-121	2.42269	0.272	0.069	1.88565e-117	OT2	cyp27c2	0.203
4.48813e-121	2.25023	0.281	0.072	8.17827e-117	OT2	dnajb1b	0.209
4.63882e-119	2.06041	0.3	0.082	8.45285e-115	OT2	spry5	0.218
2.427e-116	0.983539	0.69	0.389	4.42248e-112	OT2	lpl	0.301
1.79909e-112	1.99219	0.284	0.074	3.2783e-108	OT2	hsp70.3	0.21
1.39389e-110	2.22401	0.26	0.067	2.53995e-106	OT2	plxnb1b	0.193
3.45319e-105	1.86784	0.3	0.093	6.2924e-101	OT2	slc6a10	0.207
1.16352e-102	1.95384	0.279	0.08	2.12016e-98	OT2	spry3	0.199
1.45073e-101	1.35214	0.447	0.193	2.64353e-97	OT2	hsp70.2	0.254
3.96329e-101	1.48905	0.395	0.156	7.2219e-97	OT2	sept8b	0.239
7.48068e-101	1.90595	0.279	0.091	1.36313e-96	OT2	gpm6bb	0.188
4.94928e-100	1.33368	0.448	0.194	9.01858e-96	OT2	psap	0.254
1.8303e-98	1.9398	0.279	0.085	3.33517e-94	OT2	ptprz1b	0.194
9.42245e-97	1.7498	0.272	0.077	1.71696e-92	OT2	bag4	0.195
7.26162e-96	1.96422	0.264	0.078	1.32321e-91	OT2	NPAS4	0.186
7.96043e-96	1.67205	0.335	0.119	1.45055e-91	OT2	glulb	0.216
1.05928e-95	1.72811	0.304	0.108	1.93022e-91	OT2	atp1b1a	0.196
2.53916e-94	0.750948	0.937	0.879	4.62685e-90	OT2	cst4	0.058
5.25419e-94	1.66323	0.328	0.122	9.57419e-90	OT2	mfge8a	0.206
8.74658e-91	1.50485	0.384	0.176	1.5938e-86	OT2	cx45	0.208
9.96847e-90	1.41269	0.378	0.153	1.81646e-85	OT2	hspb17	0.225
1.12315e-89	1.65381	0.314	0.119	2.0466e-85	OT2	slc1a2b	0.195
3.17308e-88	1.84802	0.253	0.083	5.78199e-84	OT2	slc4a4a	0.17
5.07031e-87	1.14988	0.283	0.093	9.23912e-83	OT2	robo6	0.19
7.95342e-86	1.13274	0.451	0.21	1.44927e-81	OT2	fgfbp5	0.241
1.07401e-85	1.40192	0.397	0.179	1.95706e-81	OT2	cspg5b	0.218
6.15538e-84	0.820181	0.722	0.53	1.12163e-79	OT2	ptn	0.192
6.93051e-84	1.8438	0.25	0.074	1.26288e-79	OT2	si:ch211-66e2.7	0.176
3.19599e-80	0.960949	0.583	0.348	5.82373e-76	OT2	mt4	0.235
1.37293e-79	1.55186	0.292	0.103	2.50175e-75	OT2	eno1b	0.189
2.47314e-79	1.50637	0.319	0.135	4.50656e-75	OT2	fabp7a	0.184
2.7151e-79	1.37225	0.374	0.169	4.94746e-75	OT2	mgll	0.205
5.37902e-76	1.4945	0.329	0.138	9.80165e-72	OT2	atp1b6	0.191
1.2295e-75	1.69915	0.251	0.081	2.2404e-71	OT2	glula	0.17
9.58905e-75	1.69594	0.259	0.091	1.74732e-70	OT2	atp1a1b	0.168
3.63502e-72	1.1305	0.428	0.214	6.62374e-68	OT2	efhd3	0.214
3.91588e-72	1.65874	0.25	0.086	7.13552e-68	OT2	aqp1a.3	0.164
4.58482e-72	1.42494	0.272	0.097	8.35446e-68	OT2	s1pr3	0.175
1.79745e-70	1.48746	0.283	0.116	3.27532e-66	OT2	ndrg3a	0.167
2.2662e-70	1.08301	0.457	0.253	4.12947e-66	OT2	hepacama	0.204
6.41542e-70	1.56331	0.264	0.096	1.16902e-65	OT2	prex3	0.168
7.02656e-67	1.21028	0.268	0.101	1.28038e-62	OT2	ppap2d	0.167
1.28752e-64	1.22345	0.358	0.17	2.34612e-60	OT2	ptgdsb.4	0.188
4.8659e-64	1.48026	0.293	0.136	8.86665e-60	OT2	si:ch1073-303k11.4	0.157
4.80536e-63	1.35619	0.294	0.132	8.75633e-59	OT2	ptgdsb.3	0.162
1.18569e-62	1.07959	0.412	0.22	2.16057e-58	OT2	her4.5	0.192
1.27985e-62	0.629232	0.777	0.608	2.33214e-58	OT2	zgc:92289	0.169
3.90834e-62	1.41348	0.274	0.116	7.12177e-58	OT2	jdp2b	0.158
1.46714e-61	0.964896	0.479	0.283	2.67342e-57	OT2	slc6a1b	0.196
6.09593e-61	0.953518	0.494	0.3	1.1108e-56	OT2	her4.5	0.194
8.57867e-61	1.18793	0.371	0.189	1.5632e-56	OT2	her4.6	0.182
4.86352e-57	1.40367	0.264	0.112	8.8623e-53	OT2	mdkb	0.152
8.50871e-57	1.33392	0.324	0.186	1.55046e-52	OT2	her4.6	0.138
1.14368e-56	0.517956	0.579	0.365	2.08401e-52	OT2	qki4	0.214
1.67585e-53	1.24348	0.283	0.125	3.05372e-49	OT2	mdka	0.158
7.68577e-53	1.10701	0.363	0.192	1.4005e-48	OT2	fosab	0.171
1.87969e-51	0.75561	0.599	0.428	3.42517e-47	OT2	fgfr4	0.171
7.68806e-50	1.19755	0.296	0.14	1.40092e-45	OT2	notch5	0.156
5.76055e-48	0.633473	0.626	0.439	1.04969e-43	OT2	lpin3	0.187
1.87463e-45	0.996604	0.359	0.207	3.41595e-41	OT2	cd65	0.152
2.8969e-45	0.645775	0.624	0.452	5.27873e-41	OT2	id3	0.172
4.69878e-43	0.923643	0.372	0.219	8.56212e-39	OT2	her4.2.3	0.153
6.885e-43	1.11674	0.285	0.144	1.25458e-38	OT2	selenop	0.141
1.04003e-42	1.1514	0.266	0.127	1.89514e-38	OT2	fosb	0.139
2.37191e-40	1.10553	0.274	0.139	4.32209e-36	OT2	btg4	0.135
8.17083e-40	0.818349	0.268	0.134	1.48889e-35	OT2	cebpd	0.134
1.86971e-39	0.971723	0.321	0.178	3.40699e-35	OT2	hsp70l	0.143
2.82815e-39	0.658577	0.587	0.435	5.15346e-35	OT2	aug	0.152
4.14453e-38	0.603834	0.709	0.617	7.55216e-34	OT2	cd81a	0.092
5.62192e-38	0.671493	0.343	0.194	1.02443e-33	OT2	junba	0.149
5.83014e-38	1.08714	0.268	0.134	1.06237e-33	OT2	slc38a3a	0.134
1.05644e-37	0.777838	0.535	0.424	1.92505e-33	OT2	her8	0.111
7.3709e-37	0.878552	0.274	0.14	1.34313e-32	OT2	hsp90aa1.4	0.134
2.48117e-36	1.09926	0.293	0.172	4.5212e-32	OT2	cyp27c3	0.121
2.73125e-36	0.676656	0.496	0.344	4.97689e-32	OT2	dnajb1b	0.152
2.35916e-34	0.845852	0.368	0.225	4.29886e-30	OT2	spry6	0.143
4.97718e-33	1.03272	0.253	0.139	9.06942e-29	OT2	lpl	0.114
9.29532e-33	0.830665	0.356	0.218	1.69379e-28	OT2	hsp70.4	0.138
1.35702e-32	0.396481	0.926	0.872	2.47276e-28	OT2	plxnb1b	0.054
4.69603e-30	0.82966	0.335	0.208	8.55711e-26	OT2	slc6a11	0.127
3.48835e-29	0.965313	0.261	0.149	6.35647e-25	OT2	spry4	0.112
4.7139e-28	0.938411	0.251	0.14	8.58966e-24	OT2	hsp70.3	0.111
1.28559e-27	0.463801	0.468	0.323	2.34261e-23	OT2	sept8b	0.145
7.0358e-27	0.833687	0.261	0.146	1.28206e-22	OT2	gpm6bb	0.115
3.5797e-26	0.84113	0.263	0.176	6.52292e-22	OT2	psap	0.087
1.34215e-24	0.660507	0.292	0.176	2.44567e-20	OT2	ptprz1b	0.116
3.50225e-24	0.574907	0.424	0.293	6.3818e-20	OT2	bag5	0.131
6.94619e-24	0.453308	0.526	0.388	1.26573e-19	OT2	NPAS5	0.138
3.61662e-21	0.582241	0.369	0.281	6.59021e-17	OT2	glulb	0.088
1.04824e-20	0.629739	0.353	0.242	1.91011e-16	OT2	atp1b1a	0.111
3.6678e-19	0.63516	0.331	0.231	6.68347e-15	OT2	cst5	0.1
5.79331e-18	0.703962	0.27	0.177	1.05566e-13	OT2	mfge8a	0.093
2.01727e-17	0.659718	0.263	0.169	3.67586e-13	OT2	cx46	0.094
2.93317e-15	0.562231	0.34	0.249	5.34483e-11	OT2	hspb18	0.091
2.11031e-14	0.253718	0.713	0.617	3.84541e-10	OT2	slc1a2b	0.096
4.44311e-14	0.399607	0.438	0.336	8.09623e-10	OT2	slc4a4a	0.102
4.94877e-14	0.33694	0.631	0.536	9.01764e-10	OT2	robo7	0.095
6.37037e-14	0.486732	0.302	0.211	1.16081e-09	OT2	fgfbp6	0.091
2.87547e-13	0.514213	0.301	0.213	5.23969e-09	OT2	cspg5b	0.088
4.41987e-13	0.532755	0.29	0.204	8.05388e-09	OT2	ptn	0.086
5.29176e-13	0.35484	0.513	0.419	9.64264e-09	OT2	si:ch211-66e2.8	0.094
8.98007e-13	0.396662	0.385	0.291	1.63635e-08	OT2	mt5	0.094
6.56394e-12	0.503803	0.293	0.211	1.19608e-07	OT2	eno1b	0.082
1.02248e-11	0.474562	0.267	0.188	1.86317e-07	OT2	fabp7a	0.079
2.50633e-11	0.365203	0.264	0.189	4.56703e-07	OT2	mgll	0.075
1.50006e-10	0.363203	0.393	0.308	2.73341e-06	OT2	atp1b7	0.085
2.65476e-10	0.483387	0.294	0.223	4.8375e-06	OT2	glula	0.071
9.78092e-10	0.479471	0.277	0.209	1.78228e-05	OT2	atp1a1b	0.068
2.72688e-09	0.334582	0.492	0.412	4.96891e-05	OT2	efhd4	0.08
7.10518e-09	0.310349	0.509	0.436	0.000129471	OT2	aqp1a.4	0.073
8.24599e-09	0.385038	0.269	0.201	0.000150259	OT2	s1pr4	0.068
2.44138e-08	0.300176	0.264	0.201	0.000444868	OT2	ndrg3a	0.063
3.6458e-08	0.424297	0.297	0.233	0.000664337	OT2	hepacama	0.064
1.68489e-07	0.305093	0.267	0.204	0.0030702	OT2	prex4	0.063
5.60518e-07	0.407069	0.254	0.196	0.0102138	OT2	ppap2d	0.058
1.15996e-06	0.410613	0.272	0.22	0.0211368	OT2	ptgdsb.5	0.052
1.55113e-05	0.345252	0.276	0.222	0.282647	OT2	jak1	0.054
2.07686e-05	0.259987	0.433	0.381	0.378446	OT2	per3	0.052
3.07714e-05	0.340916	0.264	0.215	0.560717	OT2	cipcb	0.049
5.61766e-05	0.315228	0.261	0.223	1	OT2	cox6c	0.038
0.000138789	0.294714	0.34	0.307	1	OT2	midn	0.033
0.0011876	0.256577	0.279	0.237	1	OT2	tnrc6a	0.042
0	6.0674	0.295	0.009	0	OT3	thbs4b	0.286
0	5.50069	0.327	0.013	0	OT3	tat	0.314
0	5.39425	0.516	0.026	0	OT3	col1a1a	0.49
0	5.36713	0.301	0.009	0	OT3	col6a2	0.292
0	5.36682	0.336	0.011	0	OT3	hpdb	0.325
0	5.25826	0.368	0.019	0	OT3	abi3bpb	0.349
0	5.19294	0.313	0.012	0	OT3	col6a1	0.301
0	4.99525	0.514	0.033	0	OT3	col1a2	0.481
0	4.91621	0.506	0.032	0	OT3	col1a1b	0.474
0	4.73437	0.403	0.029	0	OT3	col12a1a	0.374
0	4.4963	0.595	0.042	0	OT3	col5a1	0.553
0	4.47233	0.445	0.027	0	OT3	fstl3	0.418
0	4.46623	0.48	0.032	0	OT3	hgd	0.448
0	4.444	0.537	0.044	0	OT3	ifitm1	0.493
0	4.15958	0.561	0.044	0	OT3	pmp22a	0.517
0	3.9762	0.873	0.103	0	OT3	rbp4	0.77
0	3.57837	0.5	0.036	0	OT3	bhmt	0.464
0	3.46468	0.484	0.059	0	OT3	si:ch211-178n15.1	0.425
0	3.29713	0.747	0.14	0	OT3	zgc:162730	0.607
0	3.17839	0.457	0.04	0	OT3	krt18b	0.417
0	3.10472	0.63	0.097	0	OT3	lxn	0.533
0	3.00794	0.553	0.09	0	OT3	zgc:153704	0.463
0	2.99833	0.844	0.145	0	OT3	krt8	0.699
0	2.75159	0.653	0.1	0	OT3	ahnak	0.553
0	2.66425	0.545	0.104	0	OT3	tuba8l2	0.441
0	2.20971	0.662	0.188	0	OT3	aldob	0.474
0	1.97835	0.922	0.371	0	OT3	sdc4	0.551
8.705320553063e-311	1.67167	0.81	0.347	1.58628e-306	OT3	eef1da	0.463
2.24672e-308	3.91519	0.354	0.028	4.09397e-304	OT3	rgs5a	0.326
3.86874e-307	2.17102	0.722	0.245	7.04962e-303	OT3	socs3a	0.477
2.10237e-305	4.35447	0.311	0.017	3.83095e-301	OT3	pdgfra	0.294
4.41268e-288	1.51765	0.842	0.375	8.04079e-284	OT3	fosl1a	0.467
1.17947e-284	1.7472	0.782	0.362	2.14924e-280	OT3	cbx7a	0.42
2.25156e-283	1.82256	0.756	0.348	4.1028e-279	OT3	ctsla	0.408
1.70461e-279	5.00685	0.26	0.01	3.10614e-275	OT3	col6a3	0.25
2.35181e-277	4.61206	0.274	0.013	4.28547e-273	OT3	col5a2a	0.261
4.54279e-274	2.20555	0.609	0.177	8.27787e-270	OT3	bzw1b	0.432
1.49055e-267	2.46695	0.517	0.113	2.71608e-263	OT3	sparc	0.404
4.45822e-262	2.87844	0.424	0.068	8.12377e-258	OT3	igf2b	0.356
9.90237e-259	2.74083	0.452	0.087	1.80441e-254	OT3	SBNO2	0.365
3.03183e-240	2.64217	0.426	0.081	5.5246e-236	OT3	slc38a5b	0.345
4.20899e-230	1.15067	0.832	0.398	7.66962e-226	OT3	cebpd	0.434
4.25061e-230	2.44749	0.468	0.11	7.74547e-226	OT3	mvp	0.358
8.63409e-230	3.77863	0.274	0.022	1.5733e-225	OT3	twist1a	0.252
4.40047e-229	2.75422	0.392	0.068	8.01854e-225	OT3	pdk2b	0.324
2.74697e-228	2.07603	0.612	0.246	5.00553e-224	OT3	si:ch211-251b21.1	0.366
3.89405e-219	2.42074	0.505	0.147	7.09574e-215	OT3	vim	0.358
5.60673e-218	1.00415	0.917	0.673	1.02166e-213	OT3	serbp1a	0.244
2.03179e-217	2.15429	0.514	0.153	3.70233e-213	OT3	socs3b	0.361
4.73916e-212	1.37547	0.818	0.43	8.6357e-208	OT3	junba	0.388
1.75909e-203	0.797274	0.987	0.904	3.20541e-199	OT3	rpl3	0.083
3.98244e-203	1.00184	0.911	0.64	7.25681e-199	OT3	eef2b	0.271
1.98849e-200	0.733333	0.995	0.938	3.62342e-196	OT3	rps3a	0.057
3.06249e-193	3.42779	0.261	0.027	5.58047e-189	OT3	zcchc24	0.234
9.19277e-190	2.9115	0.318	0.05	1.67511e-185	OT3	si:ch211-204c21.1.1	0.268
8.83842e-187	2.53417	0.376	0.091	1.61054e-182	OT3	plpp3	0.285
5.4507e-186	1.83666	0.53	0.174	9.93226e-182	OT3	fosl2	0.356
2.43738e-181	0.664283	0.999	0.973	4.44139e-177	OT3	eef1a1l1	0.026
1.79609e-179	2.14355	0.429	0.128	3.27284e-175	OT3	iqsec1b	0.301
7.33415e-179	2.74779	0.321	0.06	1.33643e-174	OT3	asap3	0.261
1.42453e-178	1.67392	0.597	0.239	2.59578e-174	OT3	junbb	0.358
7.4988e-178	3.2192	0.294	0.046	1.36643e-173	OT3	zgc:158343	0.248
1.05425e-175	1.83895	0.359	0.075	1.92105e-171	OT3	krt18a.1	0.284
9.63817e-171	0.685703	0.996	0.945	1.75627e-166	OT3	rpl10a	0.051
2.27016e-167	2.19725	0.415	0.112	4.13669e-163	OT3	cxcl18b	0.303
3.98618e-166	2.62909	0.258	0.034	7.26361e-162	OT3	col2a1b	0.224
1.29763e-164	2.17288	0.375	0.088	2.36455e-160	OT3	cebpb	0.287
4.70102e-160	1.21047	0.745	0.402	8.5662e-156	OT3	cd81a	0.343
1.7877e-158	1.81872	0.542	0.224	3.25755e-154	OT3	lpl	0.318
2.57923e-157	0.925194	0.873	0.651	4.69988e-153	OT3	sec61g	0.222
3.17139e-156	0.624061	0.997	0.961	5.7789e-152	OT3	rps27a	0.036
2.69258e-155	1.94184	0.426	0.124	4.90642e-151	OT3	ccn1	0.302
2.71452e-153	1.39706	0.611	0.277	4.9464e-149	OT3	ddx21	0.334
1.24314e-149	1.53285	0.563	0.235	2.26525e-145	OT3	mycb	0.328
7.60854e-149	2.57105	0.25	0.037	1.38643e-144	OT3	rhag	0.213
2.77508e-148	2.23388	0.276	0.049	5.05675e-144	OT3	loxl1	0.227
1.09301e-147	1.42767	0.61	0.315	1.99167e-143	OT3	brd2a	0.295
2.95161e-147	0.652305	0.985	0.918	5.37843e-143	OT3	rpl7	0.067
7.84898e-146	1.29393	0.634	0.329	1.43024e-141	OT3	nop53	0.305
1.44978e-145	2.20907	0.348	0.089	2.64178e-141	OT3	fstl1b	0.259
9.38166e-145	2.81896	0.327	0.09	1.70953e-140	OT3	cxcl12a	0.237
1.18643e-144	1.50931	0.541	0.226	2.16192e-140	OT3	rsl1d1	0.315
1.68744e-141	2.10599	0.363	0.101	3.07485e-137	OT3	slc7a8a	0.262
1.82065e-140	1.82325	0.439	0.152	3.31759e-136	OT3	sptlc2b	0.287
2.21097e-140	2.16828	0.348	0.09	4.02883e-136	OT3	pleca	0.258
2.34879e-140	2.04637	0.371	0.104	4.27996e-136	OT3	ldlra	0.267
1.55308e-139	0.559286	0.998	0.967	2.83002e-135	OT3	rps2	0.031
1.03462e-137	1.32853	0.588	0.259	1.88529e-133	OT3	si:dkey-239h2.3	0.329
2.55064e-134	0.579677	0.995	0.944	4.64778e-130	OT3	rpl7a	0.051
8.64052e-133	2.43622	0.262	0.049	1.57448e-128	OT3	aoc2	0.213
4.24503e-132	2.40217	0.281	0.059	7.7353e-128	OT3	tmem176	0.222
3.95674e-131	1.55435	0.498	0.198	7.20997e-127	OT3	eif4ebp3l	0.3
1.21993e-130	1.49499	0.498	0.216	2.22296e-126	OT3	pno1	0.282
3.13409e-130	1.11553	0.322	0.08	5.71095e-126	OT3	krt91	0.242
4.34695e-129	0.605478	0.987	0.916	7.92101e-125	OT3	rps4x	0.071
5.53247e-129	1.59057	0.476	0.181	1.00813e-124	OT3	zfp36l1b	0.295
1.06047e-127	0.861512	0.84	0.599	1.93239e-123	OT3	rsl24d1	0.241
2.30729e-127	1.33349	0.564	0.251	4.20435e-123	OT3	sat1a.2	0.313
3.10904e-127	2.24059	0.313	0.082	5.66529e-123	OT3	tuft1a	0.231
4.00263e-123	1.15189	0.673	0.394	7.29359e-119	OT3	ccnl1a	0.279
6.38366e-123	2.05484	0.326	0.09	1.16323e-118	OT3	adipor2	0.236
1.29378e-120	0.511927	0.998	0.98	2.35752e-116	OT3	rpl39	0.018
3.07426e-120	1.04991	0.784	0.525	5.60191e-116	OT3	jund	0.259
3.72996e-118	2.11335	0.352	0.113	6.79673e-114	OT3	si:ch73-335l21.4	0.239
1.50091e-117	0.49421	0.997	0.963	2.73496e-113	OT3	rps10	0.034
4.65059e-117	1.35843	0.563	0.273	8.4743e-113	OT3	il6st	0.29
2.17897e-116	2.13342	0.308	0.094	3.97052e-112	OT3	add3a	0.214
5.24006e-115	1.81717	0.39	0.176	9.54844e-111	OT3	ucp2	0.214
7.26069e-115	0.550359	0.985	0.91	1.32304e-110	OT3	rps3	0.075
1.04723e-114	0.515411	0.996	0.953	1.90827e-110	OT3	rps24	0.043
4.88773e-113	1.22318	0.64	0.351	8.90643e-109	OT3	atf3	0.289
8.72603e-112	0.54505	0.988	0.923	1.59006e-107	OT3	rpl9	0.065
5.32407e-111	1.45821	0.513	0.231	9.70151e-107	OT3	gadd45ba	0.282
3.39212e-110	0.865174	0.705	0.401	6.18112e-106	OT3	mcl1a	0.304
3.7719e-110	0.539484	0.982	0.917	6.87315e-106	OT3	rpl34	0.065
1.43554e-107	0.999625	0.697	0.424	2.61584e-103	OT3	xbp1	0.273
2.21068e-107	0.990983	0.709	0.444	4.02829e-103	OT3	prelid3b	0.265
8.55681e-107	0.571686	0.961	0.852	1.55922e-102	OT3	tpt1	0.109
6.82203e-106	1.88131	0.32	0.098	1.24311e-101	OT3	cish	0.222
1.28664e-105	0.525023	0.992	0.94	2.34452e-101	OT3	zgc:114188	0.052
1.49314e-105	0.733859	0.917	0.779	2.7208e-101	OT3	pnrc2	0.138
2.86916e-105	2.14329	0.273	0.074	5.22819e-101	OT3	si:ch211-286o17.1	0.199
1.82085e-104	1.38947	0.47	0.202	3.31796e-100	OT3	jak1	0.268
2.06112e-104	0.529435	0.981	0.909	3.75577e-100	OT3	rpl15	0.072
6.1528e-104	0.522078	0.99	0.955	1.12116e-99	OT3	rplp2	0.035
2.73588e-103	0.532859	0.98	0.898	4.98533e-99	OT3	rps6	0.082
1.00544e-101	0.46748	0.998	0.958	1.83211e-97	OT3	rps14	0.04
4.03819e-101	2.10509	0.27	0.072	7.35838e-97	OT3	tspan36	0.198
1.44334e-100	0.411167	0.999	0.991	2.63005e-96	OT3	rplp1	0.008
3.42338e-100	1.95911	0.285	0.082	6.23809e-96	OT3	timp2a	0.203
9.92259e-100	1.7875	0.329	0.109	1.8081e-95	OT3	mych	0.22
1.4953e-96	0.999136	0.596	0.313	2.72474e-92	OT3	her6	0.283
2.50698e-96	0.624793	0.909	0.714	4.56823e-92	OT3	rpl4	0.195
3.13284e-96	0.51122	0.975	0.898	5.70865e-92	OT3	rpl22	0.077
1.15495e-95	0.665615	0.87	0.65	2.10455e-91	OT3	rpl5a	0.22
1.83964e-95	1.72588	0.27	0.074	3.35219e-91	OT3	tns1b	0.196
2.45164e-94	1.43968	0.408	0.164	4.46738e-90	OT3	trib3	0.244
5.84041e-94	0.460195	0.994	0.959	1.06424e-89	OT3	rps15	0.035
6.5614e-94	1.59991	0.357	0.133	1.19562e-89	OT3	tcf12	0.224
1.58039e-93	1.09015	0.558	0.321	2.87978e-89	OT3	romo1	0.237
1.66649e-90	1.08267	0.569	0.35	3.03668e-86	OT3	nsa2	0.219
2.06737e-90	0.371089	1	0.997	3.76716e-86	OT3	si:dkey-151g10.6	0.003
6.02107e-90	1.71447	0.313	0.107	1.09716e-85	OT3	nedd4a	0.206
2.14781e-89	0.47039	0.989	0.93	3.91374e-85	OT3	rpl27	0.059
2.22668e-89	1.77995	0.284	0.086	4.05746e-85	OT3	lrp1aa	0.198
3.84274e-89	0.428915	0.995	0.963	7.00224e-85	OT3	rpl18	0.032
4.74568e-89	0.4515	0.994	0.956	8.64757e-85	OT3	rpl13a	0.038
5.73804e-89	0.43663	0.994	0.949	1.04559e-84	OT3	rpl13	0.045
9.22746e-89	0.813729	0.721	0.455	1.68143e-84	OT3	tob1b	0.266
2.12078e-88	0.41037	0.998	0.975	3.86448e-84	OT3	rps19	0.023
6.42653e-88	0.44172	0.995	0.942	1.17104e-83	OT3	rps16	0.053
8.75848e-88	0.580067	0.912	0.748	1.59597e-83	OT3	rpl5b	0.164
9.2569e-87	1.05008	0.478	0.224	1.68679e-82	OT3	ddit3	0.254
5.79237e-86	1.16425	0.507	0.254	1.05549e-81	OT3	elmsan1b	0.253
6.25767e-86	0.451677	0.693	0.423	1.14027e-81	OT3	btg2	0.27
5.46183e-85	2.09999	0.253	0.076	9.95255e-81	OT3	pmp22b	0.177
9.51933e-84	1.21307	0.459	0.228	1.73461e-79	OT3	SERP1	0.231
1.07891e-83	0.442216	0.987	0.929	1.966e-79	OT3	rack1	0.058
2.44231e-83	0.425066	0.992	0.946	4.45039e-79	OT3	rpl8	0.046
5.79403e-83	0.437062	0.992	0.95	1.05579e-78	OT3	rpl10	0.042
8.26806e-83	0.582611	0.933	0.796	1.50661e-78	OT3	rpl29	0.137
5.13153e-82	0.538332	0.951	0.843	9.35068e-78	OT3	btf3	0.108
5.79532e-82	1.49442	0.352	0.143	1.05602e-77	OT3	wnk1b	0.209
1.78834e-81	0.428817	0.991	0.948	3.25871e-77	OT3	rpl18a	0.043
3.21262e-81	0.376638	0.535	0.292	5.85403e-77	OT3	jdp2b	0.243
3.58336e-80	1.10571	0.528	0.283	6.52961e-76	OT3	higd1a	0.245
4.17423e-80	0.489187	0.969	0.903	7.60628e-76	OT3	rpl23a	0.066
2.91339e-79	0.51047	0.971	0.903	5.30879e-75	OT3	hspa8	0.068
1.65046e-78	1.29078	0.41	0.186	3.00747e-74	OT3	mcl1b	0.224
1.74219e-78	1.4779	0.324	0.121	3.17463e-74	OT3	yap1	0.203
1.82895e-77	1.29102	0.408	0.194	3.33271e-73	OT3	pptc7a	0.214
3.13457e-77	1.32094	0.401	0.187	5.71182e-73	OT3	aldh9a1a.1	0.214
1.27993e-76	1.36094	0.385	0.171	2.33229e-72	OT3	stat1a	0.214
2.09439e-76	1.05518	0.503	0.269	3.81639e-72	OT3	eif3s10	0.234
1.22979e-75	0.399739	0.99	0.945	2.24093e-71	OT3	rps7	0.045
2.45692e-75	1.42998	0.324	0.124	4.477e-71	OT3	eif4ebp3	0.2
4.33767e-75	1.16266	0.437	0.211	7.9041e-71	OT3	b2ml	0.226
6.68249e-75	0.836855	0.733	0.526	1.21768e-70	OT3	mknk2b	0.207
2.76203e-74	0.379167	0.997	0.965	5.03297e-70	OT3	rpl23	0.032
1.12816e-73	0.363169	0.999	0.973	2.05573e-69	OT3	rpl36a	0.026
3.65206e-72	0.375587	0.996	0.959	6.65479e-68	OT3	rpl30	0.037
2.4313e-71	0.691408	0.785	0.576	4.43032e-67	OT3	btg1	0.209
1.36351e-70	1.3569	0.349	0.161	2.4846e-66	OT3	ulk2	0.188
1.41527e-70	0.356186	0.999	0.975	2.57891e-66	OT3	zgc:171772	0.024
2.94566e-70	1.00309	0.471	0.24	5.36758e-66	OT3	fosb	0.231
2.25878e-69	0.3776	0.994	0.951	4.11594e-65	OT3	rpl35a	0.043
2.16407e-68	0.408844	0.994	0.968	3.94337e-64	OT3	hsp90ab1	0.026
7.56486e-68	1.13961	0.417	0.201	1.37847e-63	OT3	npm1a	0.216
1.74157e-67	1.52718	0.255	0.086	3.17348e-63	OT3	nfkbiaa	0.169
2.18394e-65	0.962879	0.555	0.367	3.97958e-61	OT3	ddx5	0.188
2.599e-64	0.358491	0.992	0.947	4.73589e-60	OT3	rps8a	0.045
3.08026e-64	0.609414	0.474	0.253	5.61285e-60	OT3	foxp4	0.221
3.75722e-64	0.353117	0.995	0.967	6.84641e-60	OT3	rpl36	0.028
7.76062e-64	1.37892	0.315	0.135	1.41414e-59	OT3	maff	0.18
1.38696e-63	0.349495	0.992	0.938	2.52732e-59	OT3	rpsa	0.054
1.45593e-63	0.351425	0.994	0.949	2.65299e-59	OT3	rps15a	0.045
6.62012e-63	1.59057	0.252	0.093	1.20632e-58	OT3	rbms1a	0.159
8.44188e-63	0.380162	0.985	0.931	1.53828e-58	OT3	rps5	0.054
1.01879e-62	1.00019	0.534	0.317	1.85644e-58	OT3	angptl4	0.217
5.17974e-62	1.23286	0.341	0.151	9.43853e-58	OT3	sqstm1	0.19
5.29087e-61	1.15959	0.368	0.174	9.64102e-57	OT3	hdlbpa	0.194
8.47918e-61	0.419083	0.968	0.872	1.54508e-56	OT3	rpl6	0.096
3.12633e-60	0.356815	0.993	0.954	5.6968e-56	OT3	rpl28	0.039
5.64829e-60	0.371863	0.506	0.297	1.02923e-55	OT3	lpin1	0.209
7.07214e-60	0.328988	0.996	0.945	1.28869e-55	OT3	rps28	0.051
1.56158e-59	0.805997	0.585	0.368	2.84551e-55	OT3	gtpbp4	0.217
2.2357e-59	0.369982	0.989	0.952	4.0739e-55	OT3	rpl35	0.037
2.46957e-59	0.753266	0.622	0.417	4.50005e-55	OT3	eif3m	0.205
2.57983e-59	1.08216	0.354	0.163	4.70097e-55	OT3	tuba8l	0.191
2.25667e-58	1.40083	0.278	0.112	4.1121e-54	OT3	si:dkey-79d12.5	0.166
4.97572e-58	1.05945	0.413	0.223	9.06675e-54	OT3	ipo7	0.19
6.28318e-57	1.0564	0.484	0.292	1.14492e-52	OT3	midn	0.192
7.86579e-57	0.348707	0.988	0.949	1.4333e-52	OT3	rpl21	0.039
8.95159e-57	0.321972	0.996	0.959	1.63116e-52	OT3	rps25	0.037
1.24171e-56	0.820293	0.585	0.388	2.26265e-52	OT3	ncl	0.197
1.26897e-56	1.04322	0.417	0.225	2.31232e-52	OT3	etf1b	0.192
4.01627e-56	0.599782	0.41	0.223	7.31845e-52	OT3	cd63	0.187
1.21923e-55	0.310309	0.994	0.951	2.22167e-51	OT3	rpl14	0.043
1.35682e-55	1.47199	0.253	0.098	2.4724e-51	OT3	chmp4ba	0.155
6.30873e-55	0.323119	0.995	0.979	1.14958e-50	OT3	rps29	0.016
1.59306e-54	0.323733	0.994	0.956	2.90287e-50	OT3	rpl24	0.038
2.16564e-53	0.505831	0.839	0.683	3.94622e-49	OT3	rps27.2	0.156
3.21329e-53	0.460132	0.877	0.723	5.85526e-49	OT3	eef1g	0.154
3.32098e-53	0.733287	0.588	0.38	6.05149e-49	OT3	tuba8l4	0.208
6.68466e-53	1.14495	0.343	0.17	1.21808e-48	OT3	aldh6a1	0.173
8.43618e-53	0.400716	0.955	0.896	1.53724e-48	OT3	naca	0.059
9.62811e-53	0.313238	0.995	0.968	1.75443e-48	OT3	rpl32	0.027
1.82206e-52	0.322117	0.992	0.96	3.32016e-48	OT3	rpl31	0.032
2.77749e-52	0.380678	0.946	0.847	5.06113e-48	OT3	rps18	0.099
1.60372e-50	0.787538	0.528	0.329	2.92229e-46	OT3	eif3g	0.199
2.39265e-50	1.11134	0.349	0.184	4.35988e-46	OT3	wsb1	0.165
1.09348e-49	0.307447	0.989	0.951	1.99253e-45	OT3	rplp0	0.038
3.92046e-48	1.31862	0.268	0.12	7.14386e-44	OT3	fam107b	0.148
2.15506e-47	0.729292	0.747	0.584	3.92695e-43	OT3	fthl27	0.163
4.5501e-47	0.901888	0.336	0.168	8.29119e-43	OT3	ier2a	0.168
4.64809e-47	1.04357	0.341	0.172	8.46976e-43	OT3	chka	0.169
1.20169e-46	0.256822	0.428	0.269	2.18971e-42	OT3	selenop	0.159
1.45856e-46	0.989632	0.371	0.197	2.65778e-42	OT3	etnk1	0.174
1.66669e-46	0.879708	0.38	0.203	3.03704e-42	OT3	cyp2ad3	0.177
1.89412e-46	0.965744	0.331	0.164	3.45147e-42	OT3	AL935186.10	0.167
8.1619e-46	0.608636	0.682	0.485	1.48726e-41	OT3	dnajb1b	0.197
1.01766e-45	0.294754	0.994	0.955	1.85439e-41	OT3	rpl17	0.039
1.28701e-45	0.830477	0.471	0.286	2.34519e-41	OT3	tdh	0.185
2.01226e-45	0.531058	0.813	0.676	3.66673e-41	OT3	eif1	0.137
4.85638e-45	0.291214	0.992	0.969	8.84929e-41	OT3	faua	0.023
5.07089e-44	0.285334	0.991	0.953	9.24018e-40	OT3	rpl38	0.038
1.87519e-43	0.288785	0.983	0.93	3.41698e-39	OT3	rpl12	0.053
4.15498e-43	0.823116	0.448	0.269	7.57121e-39	OT3	nop56	0.179
2.80306e-42	0.578743	0.703	0.548	5.10774e-38	OT3	atf4b	0.155
3.96601e-42	0.891447	0.373	0.205	7.22686e-38	OT3	cnn3a	0.168
1.50222e-41	0.829591	0.33	0.173	2.73735e-37	OT3	msna	0.157
6.8539e-41	0.251074	0.992	0.963	1.24892e-36	OT3	rps9	0.029
1.56791e-40	0.369536	0.924	0.818	2.85705e-36	OT3	ppiaa	0.106
2.17859e-40	0.538844	0.913	0.882	3.96983e-36	OT3	actb2	0.031
1.57596e-38	0.508805	0.658	0.477	2.87172e-34	OT3	pabpc1a	0.181
3.45749e-38	0.917431	0.359	0.208	6.30023e-34	OT3	foxo4	0.151
8.99389e-38	1.04815	0.299	0.16	1.63887e-33	OT3	zfand5b	0.139
1.30087e-37	0.406543	0.742	0.569	2.37045e-33	OT3	eef1b2	0.173
2.6046e-37	0.732829	0.466	0.299	4.7461e-33	OT3	eif5	0.167
8.11219e-37	0.372915	0.729	0.555	1.4782e-32	OT3	jun	0.174
1.76237e-35	0.733991	0.335	0.186	3.21139e-31	OT3	ier2b	0.149
3.1551e-34	1.06262	0.257	0.129	5.74922e-30	OT3	si:dkey-7j14.6	0.128
8.87568e-34	0.512804	0.561	0.391	1.61733e-29	OT3	atp6v0e1	0.17
9.14838e-31	0.670228	0.376	0.23	1.66702e-26	OT3	selenow1	0.146
2.201e-30	0.903556	0.261	0.137	4.01066e-26	OT3	sik1	0.124
6.22349e-30	1.07052	0.293	0.177	1.13404e-25	OT3	her9	0.116
1.09494e-29	0.512618	0.546	0.388	1.9952e-25	OT3	rpl26	0.158
1.8181e-29	0.666044	0.437	0.288	3.31293e-25	OT3	eif3c	0.149
4.56617e-29	0.299328	0.791	0.646	8.32048e-25	OT3	rps17	0.145
5.55556e-29	0.885581	0.258	0.137	1.01233e-24	OT3	sik2b	0.121
3.79654e-28	0.728522	0.379	0.245	6.91806e-24	OT3	eif3i	0.134
1.23052e-27	1.06971	0.274	0.177	2.24225e-23	OT3	h1-10	0.097
2.15688e-27	0.882795	0.287	0.166	3.93027e-23	OT3	cbsb	0.121
6.27145e-27	0.759355	0.34	0.209	1.14278e-22	OT3	sec61a1	0.131
1.09394e-25	0.394736	0.59	0.441	1.99338e-21	OT3	eif5a	0.149
1.68365e-24	0.561612	0.471	0.334	3.06794e-20	OT3	cct2.1	0.137
3.88852e-24	0.844693	0.274	0.162	7.08566e-20	OT3	ptp4a2b	0.112
8.50065e-24	0.700018	0.335	0.211	1.54899e-19	OT3	eif3k	0.124
8.76033e-24	0.636825	0.411	0.283	1.59631e-19	OT3	rbbp6	0.128
1.51625e-23	0.310233	0.253	0.158	2.76292e-19	OT3	spry4	0.095
5.15465e-23	0.694351	0.308	0.19	9.3928e-19	OT3	slc25a25a	0.118
2.32566e-22	0.76408	0.287	0.178	4.23783e-18	OT3	ssr2	0.109
9.70857e-22	0.558311	0.558	0.442	1.76909e-17	OT3	sesn1	0.116
1.0929e-21	0.662718	0.348	0.23	1.99148e-17	OT3	ifrd1	0.118
2.78122e-21	0.259418	0.824	0.708	5.06794e-17	OT3	rsrp1	0.116
1.39288e-20	0.603969	0.357	0.238	2.53811e-16	OT3	egr1	0.119
2.21582e-20	0.354986	0.917	0.874	4.03767e-16	OT3	mt-co1	0.043
2.83383e-20	0.806724	0.258	0.157	5.1638e-16	OT3	nuak1b	0.101
5.55211e-20	0.572603	0.373	0.255	1.01171e-15	OT3	vdac3	0.118
4.16341e-18	0.450951	0.431	0.312	7.58657e-14	OT3	glulb	0.119
9.20556e-18	0.770511	0.262	0.167	1.67744e-13	OT3	txnipa	0.095
1.28408e-17	0.507666	0.424	0.31	2.33985e-13	OT3	C19H6orf62	0.114
1.34217e-17	0.395766	0.274	0.181	2.44571e-13	OT3	fgfr2	0.093
1.9465e-17	0.694002	0.273	0.178	3.54691e-13	OT3	ddx3xa	0.095
9.96662e-17	0.402985	0.5	0.382	1.81612e-12	OT3	eif4a1b	0.118
3.23218e-15	0.648261	0.264	0.173	5.88968e-11	OT3	polr2a	0.091
7.33519e-15	0.430318	0.444	0.337	1.33662e-10	OT3	eif3ea	0.107
8.20949e-15	0.558201	0.283	0.19	1.49593e-10	OT3	ak2	0.093
1.50238e-14	0.384641	0.474	0.365	2.73764e-10	OT3	eif2s3	0.109
1.64463e-14	0.478749	0.327	0.23	2.99684e-10	OT3	ccng1	0.097
4.92636e-14	0.569233	0.26	0.173	8.97681e-10	OT3	eif4g1a	0.087
1.59122e-13	0.593768	0.261	0.176	2.89952e-09	OT3	trim71	0.085
1.96883e-13	0.58488	0.297	0.211	3.5876e-09	OT3	amd1	0.086
2.40418e-13	0.371751	0.301	0.212	4.38089e-09	OT3	qkia	0.089
4.02147e-13	0.460816	0.505	0.411	7.32792e-09	OT3	hspa4a	0.094
1.72236e-12	0.428487	0.38	0.285	3.13849e-08	OT3	cct6a	0.095
8.51531e-10	0.408144	0.361	0.279	1.55166e-05	OT3	eif3d	0.082
8.17387e-09	0.397559	0.297	0.223	0.000148944	OT3	vdrb	0.074
9.61982e-09	0.424935	0.299	0.226	0.000175292	OT3	eif4a1a	0.073
1.05671e-08	0.361849	0.385	0.307	0.000192553	OT3	srsf5a	0.078
2.20758e-08	0.461364	0.254	0.188	0.000402265	OT3	eif3ha	0.066
7.74986e-08	0.259829	0.332	0.262	0.00141218	OT3	slc20a1b	0.07
8.34868e-08	0.254753	0.433	0.356	0.0015213	OT3	ier5	0.077
1.4646e-07	0.281113	0.337	0.269	0.00266879	OT3	cdkn1bb	0.068
1.93274e-07	0.408504	0.258	0.194	0.00352183	OT3	si:ch211-212k18.4	0.064
2.07507e-07	0.469238	0.259	0.204	0.00378119	OT3	nfkbiab	0.055
4.2881e-07	0.375185	0.289	0.224	0.00781377	OT3	eif3s6ip	0.065
9.2438e-06	0.353477	0.285	0.232	0.16844	OT3	tomm20b	0.053
1.33209e-05	0.269891	0.356	0.295	0.242734	OT3	lonrf1l	0.061
2.81608e-05	0.251067	0.313	0.257	0.513145	OT3	TXN	0.056
5.74138e-05	0.361259	0.279	0.227	1	OT3	atp1a1a.1	0.052
0.000562596	0.254456	0.273	0.227	1	OT3	hspa9	0.046
0	1.54588	0.876	0.488	0	OT4	rpl22l1	0.388
0	1.25246	1	0.94	0	OT4	rplp2l	0.06
0	1.1471	0.978	0.792	0	OT4	rpl29	0.186
0	1.01686	0.999	0.922	0	OT4	rps26l	0.077
0	1.00732	0.998	0.933	0	OT4	rps12	0.065
0	0.965027	1	0.991	0	OT4	rplp1	0.009
0	0.959717	1	0.937	0	OT4	rpsa	0.063
0	0.934213	1	0.997	0	OT4	si:dkey-151g10.6	0.003
0	0.932376	0.996	0.929	0	OT4	rpl12	0.067
0	0.918683	1	0.963	0	OT4	rps9	0.037
0	0.917168	1	0.945	0	OT4	rps28	0.055
0	0.881553	1	0.981	0	OT4	rpl37.1	0.019
0	0.86378	1	0.973	0	OT4	rpl36a	0.027
5e-324	0.891984	0.999	0.953	9.003e-320	OT4	rps24	0.046
4.361e-320	0.865654	0.999	0.948	7.94682823e-316	OT4	rpl13	0.051
2.1243351147e-314	0.832313	1	0.975	3.87096344605024e-310	OT4	rps19	0.025
1.119896918904e-312	0.861481	1	0.951	0	OT4	rpl35a	0.049
3.42459825553e-310	0.852652	0.999	0.967	6.2403e-306	OT4	rps2	0.032
0	0.847758	0.996	0.935	7.12246e-305	OT4	rps11	0.061
3.76656e-306	0.863814	0.999	0.947	6.86342e-302	OT4	rps8a	0.052
8.94345e-306	0.82572	1	0.971	1.62968e-301	OT4	rps23	0.029
5.99508e-301	1.07286	0.962	0.708	1.09242e-296	OT4	rpl4	0.254
1.8064e-299	0.821811	0.999	0.965	3.29162e-295	OT4	rpl23	0.034
1.31098e-288	0.906338	0.988	0.843	2.38886e-284	OT4	rps18	0.145
1.668e-282	0.843756	0.999	0.93	3.03943e-278	OT4	rps5	0.069
6.71136e-282	0.859508	0.992	0.901	1.22294e-277	OT4	rpl23a	0.091
1.60685e-280	0.852863	0.995	0.907	2.928e-276	OT4	rpl15	0.088
4.18882e-278	0.858632	0.994	0.896	7.63287e-274	OT4	rps6	0.098
9.56761e-277	0.825449	0.996	0.944	1.74341e-272	OT4	rpl11	0.052
1.11576e-276	0.870922	0.999	0.903	2.03313e-272	OT4	rpl3	0.096
1.00137e-275	0.791692	0.997	0.953	1.8247e-271	OT4	rps13	0.044
1.25672e-273	1.12411	0.936	0.643	2.28999e-269	OT4	rpl5a	0.293
1.23155e-271	0.809366	0.999	0.944	2.24414e-267	OT4	rps7	0.055
2.00755e-271	0.993183	0.956	0.743	3.65817e-267	OT4	rpl5b	0.213
4.48634e-268	0.927752	0.974	0.824	8.17501e-264	OT4	nme2b.1	0.15
4.62271e-266	0.91344	0.988	0.87	8.4235e-262	OT4	rpl6	0.118
6.36462e-266	0.802981	0.997	0.944	1.15976e-261	OT4	rpl7a	0.053
7.43657e-265	0.786738	0.999	0.952	1.35509e-260	OT4	rpl38	0.047
9.50688e-258	0.756478	0.999	0.959	1.73234e-253	OT4	rps25	0.04
1.42192e-257	0.749042	1	0.958	2.59102e-253	OT4	rps14	0.042
1.6496e-257	0.765237	0.998	0.951	3.00591e-253	OT4	rpl35	0.047
8.36938e-257	0.751091	0.999	0.959	1.52507e-252	OT4	rpl31	0.04
6.27948e-254	0.736302	1	0.98	1.14425e-249	OT4	rpl39	0.02
9.67945e-254	0.72243	1	0.979	1.76379e-249	OT4	rps29	0.021
1.54013e-251	0.752212	0.999	0.948	2.80642e-247	OT4	rps15a	0.051
1.20756e-249	0.773028	0.995	0.916	2.20042e-245	OT4	rpl34	0.079
5.26432e-246	0.721589	0.999	0.963	9.59264e-242	OT4	rps10	0.036
1.53757e-245	0.765462	0.999	0.939	2.80176e-241	OT4	uba52	0.06
1.00909e-244	0.743269	0.999	0.949	1.83876e-240	OT4	rpl10	0.05
1.10327e-243	0.721519	0.999	0.975	2.01037e-239	OT4	zgc:171772	0.024
2.1201e-242	0.75851	0.998	0.938	3.86324e-238	OT4	rps3a	0.06
6.14826e-242	0.713731	0.999	0.963	1.12034e-237	OT4	rpl18	0.036
1.45175e-241	0.770715	0.999	0.945	2.64538e-237	OT4	rpl10a	0.054
4.2363e-241	0.751523	0.998	0.942	7.71938e-237	OT4	rps16	0.056
5.183e-240	0.758401	0.996	0.929	9.44446e-236	OT4	rpl27	0.067
1.27669e-237	0.735467	0.998	0.951	2.32638e-233	OT4	rpl14	0.047
2.79608e-235	0.710025	1	0.959	5.09502e-231	OT4	rps15	0.041
3.46105e-230	0.71904	0.998	0.96	6.30672e-226	OT4	rps27a	0.038
1.62832e-228	2.38722	0.491	0.129	2.96712e-224	OT4	cnn2	0.362
1.22354e-226	0.680353	1	0.969	2.22954e-222	OT4	faua	0.031
3.27813e-226	1.02495	0.925	0.632	5.97342e-222	OT4	rps17	0.293
3.74964e-226	0.722037	0.997	0.948	6.83259e-222	OT4	rpl21	0.049
1.61265e-225	0.713012	0.999	0.955	2.93857e-221	OT4	rpl24	0.044
4.93302e-223	0.723014	0.999	0.947	8.98894e-219	OT4	rpl18a	0.052
5.41577e-223	0.695642	1	0.959	9.86861e-219	OT4	rpl30	0.041
7.55644e-223	0.732497	0.996	0.922	1.37693e-218	OT4	rpl9	0.074
2.60438e-222	0.722652	0.995	0.94	4.7457e-218	OT4	zgc:114188	0.055
2.61496e-221	0.700927	1	0.95	4.76498e-217	OT4	rplp0	0.05
6.93565e-221	0.754202	0.992	0.917	1.26381e-216	OT4	rpl7	0.075
4.46141e-216	1.11093	0.89	0.554	8.12958e-212	OT4	eef1b2	0.336
2.98212e-213	0.70187	0.997	0.946	5.43402e-209	OT4	rpl8	0.051
1.57974e-209	0.729079	0.99	0.916	2.87859e-205	OT4	rps4x	0.074
4.053e-208	0.6776	0.997	0.955	7.38537e-204	OT4	rpl17	0.042
1.19305e-204	1.67761	0.644	0.253	2.17398e-200	OT4	si:dkey-239h2.3	0.391
6.35478e-204	0.677709	0.999	0.928	1.15797e-199	OT4	rack1	0.071
2.89295e-200	1.86716	0.556	0.187	5.27153e-196	OT4	npm1a	0.369
4.85104e-194	1.17571	0.808	0.458	8.83957e-190	OT4	mibp2	0.35
6.86584e-192	0.639355	1	0.968	1.25109e-187	OT4	rpl32	0.032
2.73874e-191	0.631506	0.999	0.966	4.99054e-187	OT4	rpl36	0.033
2.91268e-182	1.02567	0.752	0.354	5.30748e-178	OT4	eef1da	0.398
2.55524e-177	1.14898	0.872	0.601	4.65616e-173	OT4	actb1	0.271
3.35145e-176	0.596358	0.997	0.956	6.10702e-172	OT4	rpl13a	0.041
1.53062e-174	0.628495	0.997	0.954	2.7891e-170	OT4	rpl28	0.043
1.8831e-162	0.585206	0.999	0.964	3.43139e-158	OT4	rpl19	0.035
1.31798e-156	0.907369	0.881	0.595	2.40163e-152	OT4	rsl24d1	0.286
2.07913e-156	0.607386	0.993	0.909	3.78859e-152	OT4	rps3	0.084
1.28196e-154	1.47061	0.588	0.254	2.336e-150	OT4	nop56	0.334
7.11245e-153	1.14724	0.742	0.425	1.29603e-148	OT4	eif5a	0.317
2.91309e-152	0.554192	0.999	0.961	5.30823e-148	OT4	rps21	0.038
4.40584e-151	1.20304	0.71	0.375	8.02833e-147	OT4	atp6v0e1	0.335
2.81165e-150	2.39741	0.316	0.065	5.1234e-146	OT4	pprc1	0.251
3.41282e-149	0.589076	1	0.973	6.21883e-145	OT4	eef1a1l1	0.027
8.73733e-148	0.667955	0.976	0.841	1.59212e-143	OT4	btf3	0.135
6.01563e-147	1.25111	0.654	0.305	1.09617e-142	OT4	angptl4	0.349
2.1231e-145	1.33792	0.563	0.225	3.86871e-141	OT4	rsl1d1	0.338
1.82536e-139	0.580393	0.991	0.896	3.32616e-135	OT4	rpl22	0.095
3.34757e-138	0.743368	0.733	0.388	6.09994e-134	OT4	fosl1a	0.345
8.26208e-134	0.510006	1	0.951	1.50552e-129	OT4	rps27.1	0.049
1.29397e-130	1.3802	0.591	0.27	2.35788e-126	OT4	atp1b1a	0.321
5.88779e-127	0.597962	0.966	0.858	1.07287e-122	OT4	rps26	0.108
1.49368e-123	1.12932	0.661	0.36	2.72179e-119	OT4	gtpbp4	0.301
6.86422e-117	1.32611	0.548	0.25	1.2508e-112	OT4	elmsan1b	0.298
2.41264e-115	1.7723	0.378	0.123	4.39631e-111	OT4	akap12b	0.255
4.32509e-114	0.647978	0.926	0.718	7.88117e-110	OT4	eef1g	0.208
5.1436e-114	1.58179	0.384	0.126	9.37267e-110	OT4	si:ch211-212k18.5	0.258
4.61766e-112	0.646177	0.898	0.642	8.4143e-108	OT4	eef2b	0.256
3.14673e-111	0.590555	0.703	0.395	5.73397e-107	OT4	sdc4	0.308
9.67169e-110	1.93732	0.318	0.092	1.76238e-105	OT4	dkc1	0.226
1.76366e-109	1.13678	0.619	0.32	3.21374e-105	OT4	nrarpa	0.299
1.2238e-105	0.518541	0.973	0.851	2.23001e-101	OT4	tpt1	0.122
1.28654e-105	1.37752	0.469	0.195	2.34433e-101	OT4	cnn3a	0.274
9.17527e-105	1.30124	0.494	0.217	1.67192e-100	OT4	etf1b	0.277
5.58589e-103	1.7049	0.338	0.106	1.01786e-98	OT4	si:dkey-79d12.5	0.232
1.02911e-102	2.04233	0.279	0.076	1.87524e-98	OT4	hsd17b12a	0.203
1.33331e-100	1.42179	0.412	0.157	2.42956e-96	OT4	ccnd1	0.255
4.11438e-99	1.71134	0.338	0.111	7.49723e-95	OT4	nop58	0.227
4.45237e-99	1.03048	0.57	0.282	8.1131e-95	OT4	ddx21	0.288
4.26368e-97	2.04689	0.265	0.072	7.76928e-93	OT4	cad	0.193
1.61838e-94	0.933769	0.617	0.332	2.94902e-90	OT4	nop53	0.285
1.91244e-93	0.971822	0.651	0.381	3.48485e-89	OT4	ncl	0.27
9.84189e-93	1.45209	0.371	0.136	1.79339e-88	OT4	metrn	0.235
2.10023e-92	1.32392	0.425	0.176	3.82704e-88	OT4	ak2	0.249
1.42506e-90	1.4543	0.325	0.109	2.59675e-86	OT4	ldlra	0.216
1.31863e-89	1.81059	0.285	0.086	2.40281e-85	OT4	pdlim1	0.199
2.65899e-88	0.479449	0.979	0.894	4.84522e-84	OT4	naca	0.085
4.62699e-87	0.53364	0.499	0.252	8.43129e-83	OT4	mdka	0.247
4.919e-87	1.76924	0.286	0.088	8.96341e-83	OT4	si:ch211-183d21.1	0.198
3.49443e-86	1.86836	0.27	0.081	6.36755e-82	OT4	si:dkey-102m7.3	0.189
4.63564e-86	0.631449	0.509	0.26	8.44705e-82	OT4	selenop	0.249
7.1148e-86	0.787289	0.756	0.503	1.29646e-81	OT4	fabp3	0.253
2.10533e-85	1.18481	0.443	0.196	3.83634e-81	OT4	cyp2ad3	0.247
1.42113e-83	1.52496	0.334	0.121	2.58959e-79	OT4	myl9b	0.213
1.63242e-83	0.582421	0.887	0.677	2.9746e-79	OT4	serbp1a	0.21
3.71812e-82	0.926091	0.381	0.161	6.77516e-78	OT4	tuba8l	0.22
4.41948e-81	1.16992	0.452	0.21	8.05318e-77	OT4	eif4a1a	0.242
1.18812e-80	0.966916	0.623	0.38	2.16499e-76	OT4	rpl26	0.243
1.97397e-79	1.07959	0.527	0.277	3.59696e-75	OT4	il6st	0.25
5.11936e-79	1.31736	0.406	0.18	9.3285e-75	OT4	slc25a25a	0.226
4.04695e-77	0.998245	0.527	0.278	7.37435e-73	OT4	caprin1b	0.249
2.7733e-75	1.11704	0.438	0.205	5.05351e-71	OT4	eif4ebp3l	0.233
5.23187e-74	1.35329	0.346	0.138	9.53352e-70	OT4	rps27l	0.208
6.5982e-72	0.425132	0.956	0.815	1.20232e-67	OT4	ppiaa	0.141
6.82634e-72	1.63297	0.27	0.093	1.2439e-67	OT4	fbl	0.177
1.02047e-71	1.23744	0.39	0.175	1.8595e-67	OT4	adh5	0.215
5.32258e-70	1.18225	0.404	0.187	9.6988e-66	OT4	dag1	0.217
2.11278e-69	0.987353	0.292	0.109	3.8499e-65	OT4	tpm4a	0.183
1.60839e-67	1.30366	0.355	0.162	2.9308e-63	OT4	eif5a2	0.193
3.49456e-64	0.266174	0.406	0.216	6.3678e-60	OT4	aldob	0.19
2.78943e-62	1.1469	0.368	0.169	5.08291e-58	OT4	msna	0.199
1.03074e-61	1.11535	0.314	0.132	1.87822e-57	OT4	msi1	0.182
1.81469e-61	0.494075	0.607	0.381	3.30672e-57	OT4	cbx7a	0.226
5.01973e-61	1.36534	0.292	0.116	9.14694e-57	OT4	wdr43	0.176
7.90921e-61	1.24874	0.348	0.164	1.44122e-56	OT4	eif4g1a	0.184
9.29198e-60	1.12199	0.324	0.14	1.69318e-55	OT4	scarb2a	0.184
1.05585e-58	0.825029	0.427	0.224	1.92397e-54	OT4	pno1	0.203
6.78002e-58	0.915452	0.46	0.249	1.23546e-53	OT4	slc20a1b	0.211
4.37501e-57	0.586041	0.516	0.304	7.97214e-53	OT4	glulb	0.212
6.72792e-56	1.36761	0.272	0.109	1.22596e-51	OT4	snu13b	0.163
5.30298e-55	0.730378	0.615	0.401	9.6631e-51	OT4	ccnl1a	0.214
5.78062e-54	1.16119	0.321	0.145	1.05334e-49	OT4	arg2	0.176
1.90384e-53	0.746267	0.565	0.351	3.46918e-49	OT4	nsa2	0.214
3.80468e-53	0.412331	0.469	0.271	6.93289e-49	OT4	ptgdsb.1	0.198
3.81576e-53	1.21589	0.302	0.132	6.95308e-49	OT4	lfng	0.17
7.39266e-53	0.871158	0.402	0.21	1.34709e-48	OT4	jak1	0.192
2.26329e-51	0.89683	0.405	0.214	4.12417e-47	OT4	atp1a1a.1	0.191
2.91129e-51	1.16512	0.34	0.168	5.30495e-47	OT4	trim71	0.172
6.54212e-51	1.14804	0.318	0.147	1.19211e-46	OT4	tgif1	0.171
6.93042e-50	0.965999	0.422	0.237	1.26286e-45	OT4	prmt1	0.185
1.72615e-49	0.42611	0.277	0.127	3.14538e-45	OT4	cxcl18b	0.15
1.89662e-48	0.438581	0.849	0.682	3.45603e-44	OT4	rps27.2	0.167
1.97138e-48	0.281452	0.995	0.955	3.59226e-44	OT4	rplp2	0.04
2.63323e-48	1.11199	0.314	0.148	4.79828e-44	OT4	nop10	0.166
3.065e-48	0.997504	0.35	0.175	5.58504e-44	OT4	stat1a	0.175
1.86632e-47	0.732643	0.484	0.288	3.40081e-43	OT4	higd1a	0.196
6.13226e-46	1.17909	0.28	0.127	1.11742e-41	OT4	g3bp1	0.153
5.46382e-45	0.289497	0.548	0.361	9.95618e-41	OT4	atf3	0.187
1.65682e-44	0.983612	0.37	0.2	3.01905e-40	OT4	chd2	0.17
1.08004e-43	0.913101	0.387	0.214	1.96805e-39	OT4	eif3s6ip	0.173
1.24078e-43	1.03821	0.335	0.172	2.26094e-39	OT4	grinab	0.163
1.89824e-42	0.954087	0.254	0.113	3.45896e-38	OT4	slc6a9	0.141
2.60612e-41	1.03914	0.268	0.124	4.74887e-37	OT4	sox2	0.144
5.29603e-41	0.67511	0.516	0.331	9.65043e-37	OT4	eif3g	0.185
6.55934e-41	0.799562	0.421	0.246	1.19524e-36	OT4	TXN	0.175
1.06217e-40	1.14	0.266	0.124	1.93549e-36	OT4	cdv3	0.142
1.26144e-40	1.02718	0.282	0.135	2.2986e-36	OT4	tmem47	0.147
9.88335e-38	0.920164	0.281	0.14	1.80094e-33	OT4	boc	0.141
1.33952e-37	0.844441	0.384	0.223	2.44088e-33	OT4	cnbpa	0.161
8.75118e-36	0.688959	0.341	0.194	1.59464e-31	OT4	aldh9a1a.1	0.147
9.90876e-36	1.07912	0.253	0.122	1.80557e-31	OT4	metap2b	0.131
1.22008e-35	0.806106	0.38	0.221	2.22324e-31	OT4	prnprs3	0.159
2.90158e-35	0.601061	0.503	0.331	5.28726e-31	OT4	eif3ea	0.172
3.35015e-35	0.957724	0.307	0.164	6.10465e-31	OT4	cbsb	0.143
8.99822e-35	0.649588	0.435	0.271	1.63966e-30	OT4	eif3d	0.164
1.09551e-34	0.480433	0.528	0.36	1.99623e-30	OT4	eif2s3	0.168
3.82509e-34	1.02154	0.268	0.135	6.97009e-30	OT4	hspd1	0.133
4.14149e-34	0.626131	0.466	0.3	7.54662e-30	OT4	eif5	0.166
8.17803e-34	0.638922	0.341	0.196	1.4902e-29	OT4	zfp36l1b	0.145
1.03016e-33	0.926066	0.303	0.163	1.87715e-29	OT4	eif2s1b	0.14
2.98589e-33	0.462149	0.591	0.421	5.44088e-29	OT4	eif3m	0.17
4.96273e-33	0.626	0.255	0.133	9.04309e-29	OT4	mvp	0.122
5.39784e-33	0.98149	0.267	0.136	9.83595e-29	OT4	trnau1apb	0.131
1.94286e-32	0.776181	0.314	0.175	3.54028e-28	OT4	socs3b	0.139
3.78019e-32	0.453481	0.462	0.302	6.88825e-28	OT4	lpin1	0.16
8.49862e-32	0.653259	0.373	0.226	1.54862e-27	OT4	ccng1	0.147
1.55563e-31	0.896259	0.309	0.173	2.83467e-27	OT4	sinhcaf	0.136
4.27743e-30	0.851847	0.316	0.181	7.79434e-26	OT4	eif3ha	0.135
4.79958e-30	0.689816	0.393	0.244	8.7458e-26	OT4	eif3i	0.149
6.83425e-30	0.259494	0.284	0.18	1.24534e-25	OT4	fgfr2	0.104
3.04476e-29	0.386837	0.626	0.466	5.54817e-25	OT4	ran	0.16
4.17969e-29	0.802517	0.33	0.194	7.61624e-25	OT4	akt1s1	0.136
1.02959e-28	0.944895	0.26	0.138	1.87612e-24	OT4	usp10	0.122
1.66879e-28	0.878845	0.257	0.137	3.04086e-24	OT4	chd7	0.12
3.97632e-28	0.763997	0.329	0.194	7.24566e-24	OT4	igf2bp3	0.135
1.21425e-27	0.869644	0.294	0.17	2.21261e-23	OT4	polr2a	0.124
1.31823e-27	0.47406	0.533	0.379	2.40207e-23	OT4	eif4a1b	0.154
1.47089e-26	0.499668	0.579	0.429	2.68026e-22	OT4	sf3b1	0.15
1.71936e-26	0.433104	0.445	0.308	3.13302e-22	OT4	eef1db	0.137
3.54168e-26	0.624403	0.363	0.229	6.45364e-22	OT4	ipo7	0.134
8.37946e-26	0.529949	0.526	0.381	1.52691e-21	OT4	eif3f	0.145
1.64168e-25	0.300494	0.669	0.522	2.99146e-21	OT4	klf6a	0.147
1.15322e-24	0.476412	0.287	0.177	2.10139e-20	OT4	trib3	0.11
2.1443e-24	0.319394	0.415	0.292	3.90734e-20	OT4	tdh	0.123
1.39505e-23	0.455293	0.486	0.346	2.54206e-19	OT4	ctdsp2	0.14
7.71588e-23	0.611639	0.334	0.212	1.40599e-18	OT4	eif3k	0.122
2.3805e-22	0.531411	0.422	0.29	4.33775e-18	OT4	eif3c	0.132
4.06192e-22	0.419358	0.467	0.335	7.40163e-18	OT4	cct2.1	0.132
1.52216e-21	0.46981	0.359	0.239	2.77368e-17	OT4	egr1	0.12
3.26835e-20	0.38156	0.614	0.482	5.95558e-16	OT4	pabpc1a	0.132
2.66705e-19	0.58857	0.251	0.155	4.85989e-15	OT4	hivep2a	0.096
2.88648e-19	0.367175	0.297	0.199	5.25975e-15	OT4	fosl2	0.098
7.67283e-19	0.323579	0.259	0.172	1.39814e-14	OT4	sptlc2b	0.087
1.50334e-18	0.506402	0.282	0.183	2.73939e-14	OT4	hdlbpa	0.099
3.28245e-18	0.635156	0.282	0.179	5.98129e-14	OT4	ssr2	0.103
1.58449e-17	0.561546	0.358	0.248	2.88725e-13	OT4	hspe1	0.11
6.14034e-17	0.563459	0.334	0.228	1.11889e-12	OT4	cycsb	0.106
1.60621e-16	0.266199	0.264	0.178	2.92683e-12	OT4	h1-10	0.086
8.70129e-16	0.3933	0.387	0.282	1.58555e-11	OT4	eif3s10	0.105
2.00221e-15	0.597919	0.283	0.187	3.64842e-11	OT4	eif3ba	0.096
2.42339e-15	0.582197	0.305	0.207	4.41589e-11	OT4	rbm5	0.098
2.99152e-15	0.433574	0.385	0.279	5.45115e-11	OT4	srsf11	0.106
2.29259e-14	0.597669	0.275	0.184	4.17757e-10	OT4	si:ch211-114c12.2	0.091
3.47751e-14	0.425682	0.304	0.214	6.33673e-10	OT4	foxo4	0.09
5.56951e-14	0.532534	0.266	0.179	1.01488e-09	OT4	eif2s2	0.087
7.59575e-14	0.497871	0.264	0.176	1.3841e-09	OT4	ier2a	0.088
3.272e-13	0.414781	0.424	0.322	5.96224e-09	OT4	DDX17	0.102
3.62794e-13	0.463786	0.28	0.194	6.61082e-09	OT4	prdx2	0.086
8.19326e-13	0.518359	0.263	0.179	1.49298e-08	OT4	aldh6a1	0.084
2.48649e-12	0.383767	0.385	0.29	4.53089e-08	OT4	pcf11	0.095
3.17466e-12	0.626143	0.254	0.174	5.78486e-08	OT4	klf7b	0.08
3.22535e-12	0.548735	0.263	0.18	5.87724e-08	OT4	chka	0.083
6.93212e-12	0.48951	0.258	0.179	1.26317e-07	OT4	fam120c	0.079
1.59143e-11	0.465	0.273	0.192	2.89991e-07	OT4	si:ch211-212k18.4	0.081
1.80145e-11	0.341343	0.307	0.227	3.2826e-07	OT4	aldoaa	0.08
3.66619e-11	0.434622	0.259	0.182	6.68053e-07	OT4	ivns1abpa	0.077
5.05403e-10	0.442478	0.282	0.204	9.20945e-06	OT4	hnrnpa1b	0.078
6.3035e-10	0.491586	0.275	0.199	1.14862e-05	OT4	CU104709.1	0.076
2.85972e-09	0.334642	0.283	0.213	5.21098e-05	OT4	ddx61	0.07
4.30155e-08	0.328245	0.293	0.225	0.000783829	OT4	hspa9	0.068
5.0868e-08	0.319995	0.304	0.236	0.000926916	OT4	pabpn1	0.068
1.38353e-07	0.33043	0.281	0.216	0.00252107	OT4	setb	0.065
5.91933e-07	0.278902	0.265	0.206	0.0107862	OT4	slc25a55a	0.059
2.27182e-06	0.334877	0.254	0.196	0.0413971	OT4	csde1	0.058
2.6686e-06	0.317986	0.267	0.209	0.0486271	OT4	etnk1	0.058
3.0963e-06	0.329822	0.273	0.214	0.0564209	OT4	amd1	0.059
3.69541e-06	0.318541	0.284	0.225	0.0673378	OT4	vdrb	0.059
1.51126e-05	0.256275	0.274	0.22	0.275381	OT4	srsf6b	0.054
2.94745e-05	0.28099	0.257	0.206	0.537084	OT4	zc3h11a	0.051
2.95367e-05	0.253793	0.267	0.215	0.538217	OT4	brdt	0.052
0	4.35349	0.409	0.027	0	OT5	tal1	0.382
0	4.02475	0.444	0.039	0	OT5	gata3	0.405
0	3.01287	0.539	0.081	0	OT5	nrxn3a	0.458
0	2.93984	0.535	0.073	0	OT5	slc32a1	0.462
5.48336e-307	1.22676	0.993	0.742	9.99179e-303	OT5	ptmab	0.251
2.01541e-279	4.47317	0.327	0.021	3.67248e-275	OT5	sox14	0.306
2.51244e-240	1.32584	0.891	0.565	4.57817e-236	OT5	si:ch73-1a9.3	0.326
3.70979e-214	1.96211	0.44	0.084	6.75999e-210	OT5	gad2	0.356
8.1202e-209	3.52683	0.32	0.038	1.47966e-204	OT5	zfpm2b	0.282
1.75351e-196	1.0072	0.928	0.565	3.19524e-192	OT5	marcksl1b	0.363
3.34191e-178	3.38607	0.291	0.039	6.08963e-174	OT5	emx2	0.252
9.72537e-170	2.77076	0.348	0.074	1.77216e-165	OT5	otx2b	0.274
4.2985e-168	2.74317	0.344	0.062	7.83272e-164	OT5	zfpm2a	0.282
1.98131e-166	0.7589	0.995	0.921	3.61034e-162	OT5	cirbpb	0.074
5.9562e-160	1.07434	0.875	0.599	1.08534e-155	OT5	nova2	0.276
9.28562e-157	0.58703	0.491	0.172	1.69203e-152	OT5	slc6a1b	0.319
6.56987e-155	1.02855	0.877	0.583	1.19716e-150	OT5	ptmaa	0.294
1.44252e-154	3.48166	0.252	0.031	2.62857e-150	OT5	uncx	0.221
3.5026e-151	1.11579	0.757	0.38	6.38245e-147	OT5	tuba1c	0.377
1.91849e-139	1.29726	0.669	0.311	3.49588e-135	OT5	marcksb	0.358
3.46448e-133	0.924882	0.744	0.382	6.31298e-129	OT5	elavl3	0.362
2.90471e-131	1.86624	0.446	0.146	5.29297e-127	OT5	ppp1r14c	0.3
7.26344e-126	1.31692	0.641	0.314	1.32354e-121	OT5	tubb2b	0.327
2.21724e-123	1.26985	0.648	0.321	4.04026e-119	OT5	ywhah	0.327
5.88301e-121	1.50543	0.598	0.29	1.072e-116	OT5	sox4a.1	0.308
1.37182e-118	1.11867	0.706	0.386	2.49973e-114	OT5	hmgb3a	0.32
3.43849e-117	0.82867	0.798	0.494	6.26562e-113	OT5	hmgn2	0.304
6.76485e-104	1.18261	0.621	0.327	1.23269e-99	OT5	hmgb1b	0.294
5.02621e-100	0.763899	0.834	0.678	9.15876e-96	OT5	khdrbs1a	0.156
4.14569e-99	1.4907	0.463	0.19	7.55427e-95	OT5	zc4h2	0.273
8.42966e-99	1.633	0.426	0.17	1.53605e-94	OT5	rbfox1	0.256
1.42593e-96	1.14643	0.557	0.26	2.59833e-92	OT5	stx1b	0.297
4.11324e-96	1.02489	0.692	0.451	7.49515e-92	OT5	hmgn6	0.241
2.69116e-95	2.03113	0.275	0.068	4.90383e-91	OT5	dscamb	0.207
2.81429e-95	1.39453	0.51	0.238	5.1282e-91	OT5	nat16	0.272
1.07111e-92	2.06093	0.295	0.084	1.95177e-88	OT5	lmo1	0.211
2.8597e-92	0.686892	0.842	0.568	5.21095e-88	OT5	gpm6aa	0.274
1.84758e-91	1.05247	0.574	0.281	3.36666e-87	OT5	tuba1a	0.293
7.31954e-91	1.29141	0.26	0.276	1.33377e-86	OT5	foxp4	-0.016
8.41095e-91	0.823696	0.784	0.556	1.53264e-86	OT5	h3f3b.1	0.228
1.43047e-86	1.15304	0.568	0.304	2.6066e-82	OT5	hnrnpa0a	0.264
5.31674e-85	0.51732	0.665	0.382	9.68817e-81	OT5	stmn1b	0.283
1.10062e-84	1.25176	0.496	0.233	2.00555e-80	OT5	nfil3-5	0.263
1.42089e-84	0.678223	0.909	0.737	2.58915e-80	OT5	mt-atp6	0.172
1.01756e-83	1.43024	0.406	0.161	1.8542e-79	OT5	zgc:153426	0.245
4.24799e-82	1.01844	0.625	0.39	7.74069e-78	OT5	hmgb1a	0.235
1.57539e-76	0.818414	0.739	0.496	2.87068e-72	OT5	h2ax1	0.243
2.49342e-76	0.954909	0.647	0.398	4.54351e-72	OT5	h3f3c	0.249
8.86627e-76	1.31326	0.445	0.22	1.61561e-71	OT5	atf7ip	0.225
1.90262e-72	0.908861	0.5	0.247	3.46696e-68	OT5	elavl4	0.253
9.4898e-70	1.7942	0.274	0.097	1.72923e-65	OT5	adgrb1a	0.177
2.33001e-69	0.717669	0.776	0.607	4.24574e-65	OT5	ppiab	0.169
1.16294e-68	1.85469	0.279	0.111	2.11911e-64	OT5	zeb2b	0.168
1.51071e-65	1.565	0.294	0.106	2.75282e-61	OT5	kdm6bb	0.188
9.10559e-63	1.18231	0.442	0.226	1.65922e-58	OT5	si:ch211-288g17.3	0.216
2.83429e-62	1.20708	0.38	0.168	5.16465e-58	OT5	gng3	0.212
1.89886e-61	1.45157	0.327	0.136	3.46011e-57	OT5	map1aa	0.191
1.96223e-59	1.41207	0.344	0.244	3.57557e-55	OT5	ebf3a.1	0.1
3.45241e-59	0.785021	0.651	0.479	6.29098e-55	OT5	hnrnpaba	0.172
1.04038e-58	0.867864	0.6	0.398	1.89578e-54	OT5	hmgn7	0.202
2.39462e-58	1.50046	0.314	0.145	4.36348e-54	OT5	pbx1a	0.169
9.45561e-58	1.549	0.281	0.108	1.723e-53	OT5	chn1	0.173
4.91968e-57	0.928359	0.504	0.281	8.96464e-53	OT5	h2az2b	0.223
9.58946e-57	1.26039	0.37	0.172	1.74739e-52	OT5	ndrg4	0.198
1.41756e-55	1.13095	0.415	0.215	2.58307e-51	OT5	nucks1a	0.2
2.50419e-54	1.12693	0.413	0.218	4.56313e-50	OT5	tmem35	0.195
8.51714e-53	0.546928	0.781	0.575	1.55199e-48	OT5	si:ch211-222l21.1	0.206
1.91197e-52	0.65274	0.591	0.364	3.48399e-48	OT5	rtn1a	0.227
1.94061e-51	1.19319	0.353	0.167	3.53619e-47	OT5	ewsr1a	0.186
1.66249e-50	0.351768	0.997	0.961	3.02939e-46	OT5	mt-co3	0.036
1.00002e-49	1.49113	0.258	0.102	1.82224e-45	OT5	rorab	0.156
1.64008e-49	0.717024	0.67	0.515	2.98855e-45	OT5	ubc	0.155
2.27405e-48	0.959883	0.466	0.275	4.14377e-44	OT5	calm3b	0.191
5.82671e-48	1.08633	0.391	0.206	1.06174e-43	OT5	calm2a	0.185
1.11533e-47	1.17406	0.348	0.18	2.03236e-43	OT5	ssbp4	0.168
5.4676e-47	0.398907	0.606	0.397	9.96307e-43	OT5	gpm6ab	0.209
1.02948e-46	1.17708	0.348	0.18	1.87591e-42	OT5	tet3	0.168
1.91268e-46	0.572818	0.351	0.181	3.48528e-42	OT5	sv2a	0.17
4.31219e-46	0.847945	0.539	0.367	7.85767e-42	OT5	tnrc6c1	0.172
8.79971e-45	0.741559	0.526	0.322	1.60348e-40	OT5	calm1a	0.204
2.56627e-44	0.292234	0.999	0.974	4.67625e-40	OT5	mt-co2	0.025
1.3482e-43	1.07856	0.358	0.188	2.45669e-39	OT5	hp1bp3	0.17
1.63171e-43	1.02917	0.374	0.197	2.9733e-39	OT5	sumo3a	0.177
1.77001e-42	0.67826	0.567	0.454	3.22531e-38	OT5	hnrnpa0b	0.113
1.8901e-42	0.738666	0.596	0.418	3.44413e-38	OT5	appa	0.178
2.37835e-42	1.13763	0.331	0.181	4.33384e-38	OT5	mbd3b	0.15
3.76328e-42	0.600366	0.649	0.539	6.85745e-38	OT5	hnrnpa0l.1	0.11
1.13059e-41	1.17893	0.305	0.154	2.06015e-37	OT5	ing4	0.151
4.19033e-41	1.07121	0.348	0.182	7.63561e-37	OT5	atrx	0.166
4.31175e-41	0.691995	0.626	0.47	7.85686e-37	OT5	ppdpfb	0.156
4.34485e-41	0.963347	0.396	0.219	7.91718e-37	OT5	si:dkey-276j7.1	0.177
7.41688e-40	0.941168	0.432	0.264	1.3515e-35	OT5	pcdh2g28	0.168
1.40851e-39	1.28546	0.259	0.116	2.56658e-35	OT5	ank3a	0.143
2.88771e-39	0.299291	0.993	0.969	5.26198e-35	OT5	hsp90ab1	0.024
3.67442e-39	0.716452	0.581	0.422	6.69553e-35	OT5	h3f3d	0.159
4.51951e-39	0.903655	0.327	0.165	8.23545e-35	OT5	atp1a3a	0.162
1.76492e-38	0.995538	0.404	0.238	3.21604e-34	OT5	sox11a	0.166
1.95208e-38	1.10742	0.312	0.162	3.55709e-34	OT5	foxo3a	0.15
7.21817e-38	0.925579	0.279	0.132	1.31529e-33	OT5	snap25b	0.147
7.34227e-38	0.782804	0.526	0.354	1.33791e-33	OT5	calm3a	0.172
8.30008e-38	0.987421	0.307	0.151	1.51244e-33	OT5	stxbp1a	0.156
2.1935e-37	1.27299	0.258	0.119	3.99699e-33	OT5	aff2	0.139
6.17904e-37	1.19831	0.291	0.145	1.12595e-32	OT5	pcdh19	0.146
9.89072e-37	1.20253	0.262	0.123	1.80229e-32	OT5	hcfc1a	0.139
5.62609e-36	0.792037	0.439	0.264	1.02519e-31	OT5	slc38a2	0.175
6.28191e-36	0.810302	0.451	0.296	1.14469e-31	OT5	hnrnpub	0.155
7.00014e-36	0.899704	0.387	0.24	1.27557e-31	OT5	sumo2b	0.147
8.57408e-36	1.13674	0.267	0.126	1.56237e-31	OT5	tmem178b	0.141
1.19982e-35	0.519579	0.403	0.237	2.18631e-31	OT5	syt1a	0.166
6.25076e-35	0.57243	0.918	0.794	1.13901e-30	OT5	hsp70.3	0.124
1.30555e-34	0.94033	0.356	0.199	2.37898e-30	OT5	smarce1	0.157
1.33523e-34	1.0073	0.318	0.17	2.43306e-30	OT5	snrpd1	0.148
1.8047e-34	0.540958	0.747	0.616	3.28852e-30	OT5	si:ch211-196l7.4	0.131
1.66071e-33	0.663747	0.461	0.288	3.02615e-29	OT5	hmgb2b	0.173
3.76173e-33	0.765323	0.446	0.315	6.85462e-29	OT5	macroh2a2	0.131
4.59459e-33	0.861371	0.398	0.241	8.37226e-29	OT5	rbfox2	0.157
1.26978e-32	0.813581	0.306	0.161	2.3138e-28	OT5	bcl11ba	0.145
4.01891e-32	0.686817	0.492	0.373	7.32327e-28	OT5	h3f3b.1.1	0.119
5.31365e-32	0.609764	0.595	0.462	9.68253e-28	OT5	syncrip	0.133
1.21117e-31	1.11278	0.254	0.153	2.20699e-27	OT5	rnd3a	0.101
4.56384e-31	0.971323	0.318	0.186	8.31623e-27	OT5	hdac1	0.132
6.49741e-31	0.727332	0.357	0.205	1.18396e-26	OT5	ywhag2	0.152
9.70552e-31	0.651732	0.525	0.399	1.76854e-26	OT5	si:ch1073-429i10.3	0.126
1.63732e-30	0.74616	0.336	0.189	2.98352e-26	OT5	nsg2	0.147
3.21739e-30	0.421221	0.5	0.337	5.86272e-26	OT5	ank2b	0.163
4.02359e-30	1.0311	0.288	0.158	7.33178e-26	OT5	fscn1a	0.13
6.80377e-30	1.10125	0.253	0.136	1.23978e-25	OT5	pdcl	0.117
1.24548e-29	0.894855	0.331	0.197	2.26952e-25	OT5	fam168a	0.134
1.14049e-28	0.731365	0.313	0.175	2.0782e-24	OT5	nrxn1a	0.138
3.66037e-28	0.852824	0.367	0.24	6.66992e-24	OT5	zswim5	0.127
3.76718e-28	0.587645	0.573	0.417	6.86456e-24	OT5	marcksl1a	0.156
1.7142e-27	0.860685	0.265	0.139	3.12362e-23	OT5	sncb	0.126
1.98875e-27	0.978215	0.291	0.167	3.6239e-23	OT5	prr12b	0.124
2.12197e-27	0.751854	0.402	0.285	3.86665e-23	OT5	cry3a	0.117
2.75632e-27	0.979933	0.288	0.163	5.02257e-23	OT5	calr	0.125
1.42531e-25	0.912265	0.294	0.175	2.59719e-21	OT5	ldb1a	0.119
2.23602e-25	0.784751	0.302	0.172	4.07448e-21	OT5	cd99l2	0.13
4.75726e-25	0.417498	0.383	0.247	8.66868e-21	OT5	atp6v0cb	0.136
8.82526e-25	0.989789	0.305	0.202	1.60814e-20	OT5	id2a	0.103
1.18305e-24	0.312168	0.446	0.302	2.15576e-20	OT5	ckbb	0.144
4.08779e-24	0.736545	0.415	0.306	7.44878e-20	OT5	tenm3	0.109
4.1118e-24	0.60907	0.499	0.358	7.49252e-20	OT5	ywhaqb	0.141
4.85923e-24	0.945564	0.263	0.147	8.85448e-20	OT5	pou2f1b	0.116
7.87032e-24	0.827296	0.318	0.198	1.43413e-19	OT5	tardbp	0.12
1.47576e-23	0.446728	0.323	0.199	2.68913e-19	OT5	tubb5	0.124
7.31959e-23	0.874321	0.272	0.155	1.33378e-18	OT5	sinhcafl.1	0.117
8.70224e-23	0.742376	0.366	0.239	1.58572e-18	OT5	jpt1b	0.127
1.64188e-22	0.844023	0.28	0.161	2.99183e-18	OT5	camta1b	0.119
1.74813e-22	0.661843	0.347	0.216	3.18545e-18	OT5	atp1b2a	0.131
2.22225e-22	0.855466	0.288	0.174	4.04939e-18	OT5	dcaf7	0.114
1.54713e-21	0.883901	0.258	0.153	2.81918e-17	OT5	ddx39ab	0.105
2.90773e-21	0.663477	0.304	0.184	5.29847e-17	OT5	rtn1b	0.12
3.15825e-21	0.430492	0.325	0.21	5.75497e-17	OT5	snap25a	0.115
7.35235e-21	0.825118	0.279	0.171	1.33975e-16	OT5	hnrnpr	0.108
1.20981e-20	0.8621	0.266	0.155	2.20452e-16	OT5	atxn1b	0.111
1.24752e-20	0.342311	0.279	0.178	2.27323e-16	OT5	sypa	0.101
3.24498e-20	0.577976	0.46	0.346	5.91301e-16	OT5	fkbp1aa	0.114
4.42718e-20	0.868248	0.262	0.157	8.06721e-16	OT5	si:ch73-46j18.5	0.105
4.70479e-20	0.684934	0.323	0.235	8.57306e-16	OT5	srsf3b	0.088
6.01263e-20	0.870581	0.258	0.153	1.09562e-15	OT5	caskin1	0.105
7.77115e-20	0.589307	0.438	0.327	1.41606e-15	OT5	hnrnpabb	0.111
8.30799e-20	0.797626	0.28	0.172	1.51388e-15	OT5	ctbp1	0.108
8.34795e-20	0.481597	0.393	0.266	1.52116e-15	OT5	dynll1	0.127
8.75423e-20	0.772486	0.278	0.166	1.59519e-15	OT5	h2az2a	0.112
9.9823e-20	0.588997	0.318	0.2	1.81898e-15	OT5	basp1	0.118
1.29549e-19	0.579219	0.457	0.351	2.36064e-15	OT5	cfl1	0.106
6.41847e-19	0.677736	0.305	0.191	1.16957e-14	OT5	dpysl3	0.114
7.96481e-17	0.695327	0.295	0.189	1.45135e-12	OT5	pde4ba	0.106
9.37989e-17	0.754786	0.285	0.188	1.7092e-12	OT5	apc	0.097
1.12061e-16	0.563714	0.387	0.275	2.04197e-12	OT5	gnb1b	0.112
1.60274e-16	0.673484	0.315	0.217	2.92051e-12	OT5	kdm1a	0.098
2.07718e-16	0.585717	0.337	0.259	3.78504e-12	OT5	fubp1	0.078
2.20663e-16	0.678792	0.332	0.226	4.02092e-12	OT5	si:ch211-195b15.8	0.106
2.93241e-16	0.590098	0.327	0.244	5.34345e-12	OT5	rbm8a	0.083
4.8116e-16	0.548276	0.415	0.317	8.7677e-12	OT5	ywhaba	0.098
1.09864e-15	0.685989	0.293	0.196	2.00194e-11	OT5	srsf4	0.097
2.07103e-15	0.703356	0.257	0.16	3.77383e-11	OT5	tmeff1b	0.097
2.9759e-15	0.631126	0.326	0.226	5.42268e-11	OT5	kmt2bb	0.1
8.53507e-15	0.289449	0.775	0.714	1.55526e-10	OT5	rsrp1	0.061
1.20282e-14	0.612535	0.317	0.22	2.19178e-10	OT5	snrpb	0.097
1.51143e-14	0.635547	0.313	0.217	2.75413e-10	OT5	si:ch211-137a8.4	0.096
1.86232e-14	0.708452	0.302	0.256	3.39353e-10	OT5	zfhx4	0.046
3.47432e-14	0.696431	0.251	0.16	6.33091e-10	OT5	rimkla	0.091
4.78802e-14	0.603822	0.275	0.179	8.72473e-10	OT5	tuba2	0.096
5.41404e-14	0.662566	0.301	0.212	9.86547e-10	OT5	tox	0.089
1.3888e-13	0.628695	0.253	0.187	2.53067e-09	OT5	rad21a	0.066
5.39374e-13	0.605274	0.305	0.22	9.82847e-09	OT5	ankrd12	0.085
5.54649e-13	0.59467	0.259	0.17	1.01068e-08	OT5	rapgef2	0.089
2.86299e-12	0.342424	0.515	0.489	5.21694e-08	OT5	pdcd4b	0.026
9.84038e-12	0.513561	0.346	0.268	1.79311e-07	OT5	hnrnpm	0.078
1.05422e-11	0.298434	0.343	0.253	1.921e-07	OT5	celf2	0.09
1.20243e-11	0.639209	0.292	0.211	2.19107e-07	OT5	pbx3b	0.081
1.48703e-11	0.344056	0.622	0.545	2.70968e-07	OT5	mt-nd1	0.077
2.88772e-11	0.302387	0.653	0.599	5.26199e-07	OT5	cirbpa	0.054
6.55756e-11	0.40111	0.46	0.381	1.19492e-06	OT5	oaz1b	0.079
7.11929e-11	0.457783	0.355	0.263	1.29728e-06	OT5	cspg5a	0.092
2.41739e-10	0.58407	0.261	0.185	4.40497e-06	OT5	cyfip2	0.076
2.60508e-10	0.393373	0.316	0.274	4.74697e-06	OT5	tardbpl	0.042
3.06582e-10	0.316445	0.358	0.271	5.58654e-06	OT5	aplp1	0.087
3.47203e-10	0.528184	0.267	0.207	6.32674e-06	OT5	sf1	0.06
5.26713e-10	0.524998	0.306	0.231	9.59776e-06	OT5	ywhabl	0.075
1.10177e-09	0.538562	0.279	0.206	2.00764e-05	OT5	stox2b	0.073
1.26291e-09	0.536611	0.294	0.229	2.30127e-05	OT5	spen	0.065
2.04e-09	0.461078	0.34	0.266	3.71729e-05	OT5	cct7	0.074
2.57847e-09	0.417512	0.251	0.178	4.69848e-05	OT5	atp6v1g1	0.073
4.02263e-09	0.527609	0.275	0.209	7.33004e-05	OT5	kdm6ba	0.066
5.47072e-09	0.550502	0.31	0.27	9.96874e-05	OT5	zfhx3	0.04
9.67199e-09	0.353738	0.418	0.365	0.000176243	OT5	sfpq	0.053
1.88908e-08	0.337704	0.405	0.36	0.000344228	OT5	ier5	0.045
3.53356e-08	0.498757	0.271	0.206	0.000643885	OT5	arglu1a	0.065
4.98315e-08	0.4651	0.286	0.245	0.000908029	OT5	rnf44	0.041
7.34848e-08	0.46787	0.308	0.241	0.00133904	OT5	tsc22d1	0.067
7.41688e-08	0.459256	0.27	0.213	0.0013515	OT5	sem1	0.057
2.83723e-07	0.447282	0.269	0.217	0.00517	OT5	ube2e3	0.052
3.8133e-07	0.285631	0.288	0.222	0.0069486	OT5	rnasekb	0.066
5.2849e-07	0.423821	0.297	0.238	0.00963015	OT5	ndrg2	0.059
7.34256e-07	0.415035	0.27	0.218	0.0133796	OT5	setb	0.052
7.47054e-07	0.432219	0.288	0.227	0.0136128	OT5	pfn2l	0.061
8.37191e-07	0.31982	0.372	0.331	0.0152553	OT5	atp5l	0.041
1.00408e-06	0.445623	0.266	0.207	0.0182963	OT5	elavl1a	0.059
1.26213e-06	0.433125	0.288	0.226	0.0229985	OT5	cdh2	0.062
1.53782e-06	0.332092	0.349	0.306	0.0280221	OT5	cct4	0.043
1.67915e-06	0.358349	0.358	0.292	0.0305975	OT5	mdh1aa	0.066
1.78128e-06	0.371899	0.347	0.281	0.0324585	OT5	seta	0.066
1.84251e-06	0.443885	0.251	0.192	0.0335742	OT5	zgc:110158	0.059
3.11702e-06	0.436819	0.261	0.201	0.0567983	OT5	oga	0.06
3.67001e-06	0.338178	0.331	0.283	0.0668748	OT5	cct5	0.048
3.87395e-06	0.298581	0.26	0.238	0.0705912	OT5	srsf2a	0.022
1.13547e-05	0.34112	0.34	0.28	0.206906	OT5	sltm	0.06
1.47563e-05	0.335073	0.318	0.267	0.26889	OT5	vdac1	0.051
2.2746e-05	0.268839	0.401	0.356	0.414478	OT5	atp5f1b	0.045
4.31608e-05	0.324864	0.323	0.264	0.786476	OT5	sgip1a	0.059
4.38054e-05	0.34647	0.264	0.224	0.798221	OT5	rbmx	0.04
5.97903e-05	0.338055	0.299	0.245	1	OT5	cox8a	0.054
8.99262e-05	0.344287	0.288	0.237	1	OT5	tnrc6a	0.051
0.000123463	0.288992	0.332	0.295	1	OT5	rbm4.3	0.037
0.000199105	0.290033	0.271	0.239	1	OT5	skp1	0.032
0.000224966	0.27334	0.266	0.243	1	OT5	akap8l	0.023
0.000260304	0.261249	0.254	0.232	1	OT5	dido1	0.022
0.00064178	0.326513	0.254	0.212	1	OT5	tcp1	0.042
0.0010448	0.278705	0.26	0.229	1	OT5	stag2b	0.031
0.00990626	0.261613	0.253	0.219	1	OT5	arnt2	0.034
0	3.54248	0.499	0.054	0	OT6	her12	0.445
0	3.52635	0.538	0.072	0	OT6	her2	0.466
0	3.20248	0.863	0.177	0	OT6	her15.2	0.686
0	3.10831	0.82	0.165	0	OT6	her15.1	0.655
0	2.857	0.922	0.218	0	OT6	her4.2.1	0.704
0	2.53045	0.807	0.155	0	OT6	her4.4	0.652
0	2.51139	0.856	0.204	0	OT6	her4.1	0.652
0	2.47489	0.882	0.188	0	OT6	her4.2	0.694
1.91637e-294	1.02049	0.999	0.941	3.49201e-290	OT6	rplp2l	0.058
1.84502e-284	4.25498	0.405	0.048	3.362e-280	OT6	abhd6a	0.357
1.06741e-259	0.923683	0.998	0.934	1.94504e-255	OT6	rps12	0.064
2.34878e-241	2.74853	0.486	0.086	4.27995e-237	OT6	dla	0.4
3.36058e-239	0.81273	1	0.991	6.12365e-235	OT6	rplp1	0.009
3.27484e-220	0.856016	0.996	0.924	5.96741e-216	OT6	rps26l	0.072
1.17427e-218	0.81582	0.998	0.938	2.13975e-214	OT6	rpsa	0.06
1.22922e-218	0.739304	1	0.997	2.23988e-214	OT6	si:dkey-151g10.6	0.003
4.05515e-217	0.824256	0.994	0.93	7.3893e-213	OT6	rpl12	0.064
1.75069e-215	0.808455	0.999	0.945	3.19011e-211	OT6	rps7	0.054
2.9131e-211	4.33468	0.285	0.023	5.30825e-207	OT6	si:ch73-21g5.7	0.262
1.18986e-207	0.764388	0.998	0.948	2.16816e-203	OT6	rps8a	0.05
6.16974e-207	0.744656	1	0.972	1.12425e-202	OT6	rps23	0.028
2.54755e-205	2.25149	0.543	0.151	4.64215e-201	OT6	ccnd1	0.392
2.61448e-199	0.728449	1	0.963	4.76411e-195	OT6	rps9	0.037
1.17419e-195	0.76326	0.998	0.946	2.13961e-191	OT6	rps28	0.052
3.75573e-194	0.754629	0.998	0.952	6.84368e-190	OT6	rpl35a	0.046
1.29647e-192	2.07763	0.454	0.093	2.36243e-188	OT6	her4.3	0.361
1.41782e-191	0.772105	0.997	0.931	2.58356e-187	OT6	rps5	0.066
9.01591e-185	0.699438	1	0.981	1.64288e-180	OT6	rpl37.1	0.019
4.55199e-183	0.725299	0.995	0.95	8.29464e-179	OT6	rpl13	0.045
7.44716e-183	0.697853	1	0.973	1.35702e-178	OT6	rpl36a	0.027
7.39515e-182	0.757329	0.991	0.909	1.34754e-177	OT6	rpl15	0.082
5.68066e-180	0.712026	0.994	0.937	1.03513e-175	OT6	rps11	0.057
2.51779e-179	0.729531	0.998	0.945	4.58792e-175	OT6	rpl11	0.053
1.4681e-175	0.705464	0.999	0.953	2.67518e-171	OT6	rps24	0.046
1.64717e-175	0.681693	1	0.976	3.00148e-171	OT6	rps19	0.024
5.43463e-175	0.69018	1	0.961	9.90298e-171	OT6	rps27a	0.039
3.27391e-174	0.693018	0.997	0.949	5.96573e-170	OT6	rps15a	0.048
1.46286e-173	0.703132	0.998	0.954	2.66563e-169	OT6	rps13	0.044
3.97147e-173	0.755124	0.989	0.899	7.23681e-169	OT6	rps6	0.09
4.29844e-173	0.70437	0.998	0.967	7.83262e-169	OT6	rps2	0.031
5.36896e-173	0.691609	0.997	0.95	9.78331e-169	OT6	rpl10	0.047
3.24117e-172	0.720769	0.997	0.902	5.90606e-168	OT6	rpl23a	0.095
1.00128e-169	0.707281	0.995	0.945	1.82454e-165	OT6	rpl7a	0.05
1.7602e-169	0.670878	0.999	0.963	3.20744e-165	OT6	rpl18	0.036
8.57459e-168	0.687449	0.998	0.943	1.56246e-163	OT6	rps16	0.055
9.42095e-168	1.1849	0.845	0.498	1.71669e-163	OT6	rpl22l1	0.347
3.50926e-167	0.663352	0.999	0.965	6.39458e-163	OT6	rpl23	0.034
4.07665e-164	0.637429	0.999	0.969	7.42847e-160	OT6	faua	0.03
7.95041e-164	0.776382	0.969	0.847	1.44872e-159	OT6	rps18	0.122
2.53247e-163	0.66108	0.999	0.949	4.61466e-159	OT6	rpl21	0.05
1.33731e-162	0.653816	0.997	0.96	2.43684e-158	OT6	rps25	0.037
1.73319e-162	0.67681	0.997	0.946	3.15821e-158	OT6	rpl10a	0.051
3.05675e-160	0.66045	0.997	0.952	5.57002e-156	OT6	rpl14	0.045
5.41671e-160	0.671507	0.997	0.948	9.87032e-156	OT6	rpl18a	0.049
6.64919e-159	0.653878	0.997	0.96	1.21162e-154	OT6	rpl30	0.037
2.83943e-158	0.646243	0.999	0.98	5.17401e-154	OT6	rpl39	0.019
4.01574e-157	0.684567	0.994	0.94	7.31748e-153	OT6	uba52	0.054
5.16541e-156	0.639456	0.997	0.959	9.41241e-152	OT6	rps14	0.038
1.40065e-155	0.65854	0.997	0.947	2.55227e-151	OT6	rpl8	0.05
7.94148e-155	0.620133	0.999	0.979	1.4471e-150	OT6	rps29	0.02
1.55854e-151	0.645083	0.996	0.954	2.83996e-147	OT6	rpl28	0.042
1.23408e-150	0.660907	0.997	0.939	2.24874e-146	OT6	rps3a	0.058
1.79375e-150	0.615759	0.999	0.962	3.26856e-146	OT6	rps21	0.037
4.15527e-148	1.1748	0.804	0.504	7.57173e-144	OT6	fabp3	0.3
7.25414e-148	0.622507	1	0.963	1.32185e-143	OT6	rps10	0.037
1.33104e-145	0.629771	0.998	0.953	2.42542e-141	OT6	rpl38	0.045
1.43071e-145	0.649675	0.997	0.951	2.60704e-141	OT6	rplp0	0.046
5.36161e-145	2.34761	0.363	0.076	9.76992e-141	OT6	sb:cb81	0.287
1.31063e-144	0.607598	0.999	0.968	2.38823e-140	OT6	rpl32	0.031
2.77804e-141	0.641531	0.995	0.924	5.06215e-137	OT6	rpl9	0.071
6.72114e-141	0.664109	0.99	0.917	1.22473e-136	OT6	rps4x	0.073
3.14011e-139	0.631259	0.997	0.94	5.72191e-135	OT6	zgc:114188	0.057
9.66774e-139	0.781653	0.952	0.748	1.76166e-134	OT6	rpl5b	0.204
1.62208e-138	1.0081	0.854	0.563	2.95576e-134	OT6	eef1b2	0.291
1.97187e-138	0.61171	0.997	0.96	3.59315e-134	OT6	rpl31	0.037
4.53955e-137	0.593512	0.998	0.952	8.27196e-133	OT6	rps27.1	0.046
1.11091e-136	0.607282	0.997	0.952	2.02431e-132	OT6	rpl35	0.045
1.55487e-136	0.628607	0.993	0.931	2.83328e-132	OT6	rpl27	0.062
8.28593e-131	2.26654	0.355	0.089	1.50986e-126	OT6	selenoh	0.266
8.81646e-131	0.56161	0.999	0.967	1.60654e-126	OT6	rpl36	0.032
3.26387e-130	0.636143	0.987	0.919	5.94742e-126	OT6	rpl7	0.068
3.45414e-130	0.579363	0.997	0.96	6.29413e-126	OT6	rps15	0.037
6.34232e-125	0.585959	0.998	0.956	1.1557e-120	OT6	rpl17	0.042
1.61068e-123	1.81107	0.427	0.127	2.93498e-119	OT6	si:ch211-212k18.5	0.3
7.15001e-123	0.585597	0.997	0.929	1.30288e-118	OT6	rack1	0.068
2.03259e-122	0.609581	0.99	0.918	3.70378e-118	OT6	rpl34	0.072
4.96509e-121	1.18967	0.673	0.321	9.04738e-117	OT6	nrarpa	0.352
2.72175e-118	0.821525	0.899	0.64	4.95957e-114	OT6	rps17	0.259
4.21743e-114	0.538683	0.998	0.976	7.685e-110	OT6	zgc:171772	0.022
5.65271e-114	0.5765	0.989	0.911	1.03004e-109	OT6	rps3	0.078
4.15102e-110	2.23872	0.302	0.068	7.56399e-106	OT6	sox3	0.234
2.51103e-109	0.690411	0.967	0.796	4.5756e-105	OT6	rpl29	0.171
3.82633e-109	0.515471	0.999	0.965	6.97234e-105	OT6	rpl19	0.034
4.58039e-109	0.538956	0.998	0.956	8.34639e-105	OT6	rpl24	0.042
2.01327e-108	0.716902	0.935	0.716	3.66859e-104	OT6	rpl4	0.219
3.48369e-106	2.18437	0.301	0.069	6.34797e-102	OT6	notch1a	0.232
1.20866e-101	0.778249	0.886	0.653	2.20243e-97	OT6	rpl5a	0.233
1.67184e-101	0.59886	0.968	0.86	3.04643e-97	OT6	rps26	0.108
7.54233e-101	1.16207	0.579	0.264	1.37436e-96	OT6	id1	0.315
2.33165e-97	2.13132	0.281	0.065	4.24873e-93	OT6	ptprz1a	0.216
5.36383e-91	0.473622	0.997	0.957	9.77397e-87	OT6	rpl13a	0.04
1.92554e-90	0.541524	0.975	0.896	3.50872e-86	OT6	naca	0.079
1.56756e-88	1.89437	0.291	0.077	2.8564e-84	OT6	sox19a	0.214
3.84047e-88	0.721764	0.856	0.602	6.9981e-84	OT6	rsl24d1	0.254
4.64093e-87	0.529023	0.985	0.906	8.45671e-83	OT6	rpl3	0.079
3.14476e-86	0.57613	0.975	0.874	5.73039e-82	OT6	rpl6	0.101
1.02758e-85	0.507869	0.98	0.899	1.87245e-81	OT6	rpl22	0.081
1.39753e-81	1.61237	0.365	0.13	2.54658e-77	OT6	lfng	0.235
1.27766e-80	0.635283	0.709	0.418	2.32815e-76	OT6	cebpd	0.291
1.56685e-80	1.1183	0.548	0.269	2.85511e-76	OT6	si:dkey-239h2.3	0.279
1.6891e-80	1.56716	0.332	0.108	3.07789e-76	OT6	stmn1a	0.224
5.51268e-80	0.60649	0.913	0.723	1.00452e-75	OT6	eef1g	0.19
1.52516e-79	1.08013	0.675	0.427	2.77915e-75	OT6	dap1b	0.248
3.96552e-78	0.98031	0.649	0.382	7.22596e-74	OT6	rpl26	0.267
4.84526e-78	0.877234	0.602	0.318	8.82904e-74	OT6	her6	0.284
3.12868e-75	0.557786	0.955	0.818	5.70109e-71	OT6	ppiaa	0.137
1.38403e-74	1.35184	0.417	0.181	2.52199e-70	OT6	ak2	0.236
4.8933e-74	1.25605	0.39	0.154	8.91657e-70	OT6	notch3	0.236
2.01548e-73	0.875723	0.698	0.435	3.67261e-69	OT6	eif5a	0.263
5.47833e-71	0.73192	0.585	0.317	9.98262e-67	OT6	angptl4	0.268
6.07211e-70	1.54204	0.3	0.099	1.10646e-65	OT6	celsr1b	0.201
2.66148e-69	0.531081	0.938	0.83	4.84974e-65	OT6	nme2b.1	0.108
1.85211e-68	0.512757	0.628	0.372	3.37492e-64	OT6	eef1da	0.256
3.39775e-67	1.16831	0.4	0.17	6.19139e-63	OT6	her9	0.23
1.7348e-66	1.29179	0.345	0.133	3.16115e-62	OT6	msi1	0.212
3.36247e-65	0.969655	0.572	0.321	6.12709e-61	OT6	hmga1a	0.251
9.2262e-64	0.399841	0.994	0.974	1.6812e-59	OT6	eef1a1l1	0.02
2.55131e-61	0.833395	0.637	0.388	4.64899e-57	OT6	atp6v0e1	0.249
4.74354e-59	1.29066	0.347	0.143	8.64368e-55	OT6	metrn	0.204
5.74106e-59	0.7706	0.683	0.465	1.04614e-54	OT6	ran	0.218
1.13883e-58	0.483298	0.815	0.6	2.07517e-54	OT6	fosab	0.215
1.31422e-58	0.957844	0.434	0.21	2.39478e-54	OT6	eif4ebp3l	0.224
2.24555e-58	1.20883	0.392	0.179	4.09184e-54	OT6	adh5	0.213
1.78984e-57	0.681	0.712	0.473	3.26145e-53	OT6	mibp2	0.239
9.36998e-54	1.20914	0.372	0.171	1.7074e-49	OT6	h1-10	0.201
2.01995e-53	0.424567	0.959	0.845	3.68075e-49	OT6	btf3	0.114
3.23776e-52	1.18574	0.353	0.157	5.89985e-48	OT6	znf395a	0.196
4.75591e-52	0.732787	0.664	0.435	8.66622e-48	OT6	sesn1	0.229
2.85318e-48	0.750507	0.565	0.342	5.19907e-44	OT6	nop53	0.223
3.49666e-44	0.292267	0.844	0.651	6.37161e-40	OT6	eef2b	0.193
1.30528e-42	0.729996	0.539	0.331	2.37848e-38	OT6	eif3ea	0.208
1.80262e-42	0.65043	0.584	0.373	3.28473e-38	OT6	gtpbp4	0.211
1.10506e-41	0.614143	0.576	0.367	2.01364e-37	OT6	h1-0	0.209
1.77718e-41	1.118	0.313	0.145	3.23838e-37	OT6	rps27l	0.168
2.75394e-41	0.334164	0.954	0.855	5.01822e-37	OT6	tpt1	0.099
7.88914e-40	1.09271	0.282	0.126	1.43756e-35	OT6	sox2	0.156
2.60976e-38	0.797855	0.428	0.243	4.75551e-34	OT6	rsl1d1	0.185
1.07923e-36	0.710224	0.524	0.334	1.96658e-32	OT6	eif3g	0.19
8.70497e-34	0.75227	0.45	0.272	1.58622e-29	OT6	nop56	0.178
1.33872e-33	0.792798	0.423	0.249	2.43941e-29	OT6	TXN	0.174
1.54885e-33	0.995844	0.279	0.134	2.82232e-29	OT6	znf219	0.145
2.82523e-33	0.884417	0.318	0.164	5.14813e-29	OT6	txnipa	0.154
3.0547e-33	0.268826	0.99	0.956	5.56628e-29	OT6	rplp2	0.034
5.71299e-33	0.524858	0.609	0.422	1.04102e-28	OT6	eif3m	0.187
1.07182e-32	0.654259	0.538	0.358	1.95308e-28	OT6	nsa2	0.18
1.35995e-32	0.617969	0.473	0.296	2.4781e-28	OT6	ddx21	0.177
4.77102e-32	1.01494	0.251	0.116	8.69375e-28	OT6	dusp1	0.135
1.90259e-31	0.434354	0.48	0.311	3.4669e-27	OT6	glulb	0.169
5.45533e-31	0.882044	0.351	0.195	9.94071e-27	OT6	akt1s1	0.156
1.2528e-30	0.470078	0.346	0.195	2.28285e-26	OT6	hmgb2a	0.151
2.24861e-30	0.753853	0.392	0.23	4.09742e-26	OT6	pno1	0.162
3.32336e-30	0.336526	0.732	0.559	6.05582e-26	OT6	jun	0.173
5.32028e-30	0.75287	0.399	0.238	9.69461e-26	OT6	egr1	0.161
9.35233e-28	0.349479	0.299	0.181	1.70418e-23	OT6	fgfr2	0.118
3.63922e-27	0.82133	0.326	0.183	6.63138e-23	OT6	eif3ha	0.143
1.71558e-25	0.767634	0.364	0.219	3.12613e-21	OT6	eif3s6ip	0.145
2.31363e-25	0.735764	0.394	0.247	4.21591e-21	OT6	eif3i	0.147
1.01054e-24	0.788075	0.352	0.213	1.8414e-20	OT6	eif3k	0.139
2.63986e-24	0.767281	0.335	0.197	4.81035e-20	OT6	dag1	0.138
2.92042e-24	0.891268	0.297	0.17	5.32159e-20	OT6	eif5a2	0.127
4.94972e-24	0.902832	0.28	0.154	9.01937e-20	OT6	nop10	0.126
5.0652e-24	0.793769	0.292	0.164	9.22981e-20	OT6	si:dkey-42i9.4	0.128
6.96457e-24	0.826627	0.295	0.166	1.26908e-19	OT6	eif2s1b	0.129
1.30521e-22	0.534897	0.533	0.383	2.37835e-18	OT6	eif3f	0.15
4.10703e-22	0.472558	0.37	0.242	7.48384e-18	OT6	unkl	0.128
4.55525e-22	0.817656	0.262	0.144	8.30058e-18	OT6	boc	0.118
3.2451e-21	0.486077	0.511	0.364	5.91322e-17	OT6	eif2s3	0.147
8.5221e-19	0.518414	0.331	0.213	1.5529e-14	OT6	npm1a	0.118
3.56656e-18	0.659446	0.295	0.182	6.49899e-14	OT6	zgc:194659	0.113
5.86747e-18	0.513488	0.421	0.292	1.06917e-13	OT6	caprin1b	0.129
2.19433e-17	0.372815	0.386	0.269	3.99851e-13	OT6	elmsan1b	0.117
1.36262e-16	0.369548	0.48	0.354	2.48297e-12	OT6	igf2bp1	0.126
2.32166e-16	0.576865	0.413	0.293	4.23053e-12	OT6	hmgb2b	0.12
5.33274e-16	0.69893	0.262	0.16	9.71732e-12	OT6	fam32a	0.102
5.91665e-16	0.404168	0.444	0.322	1.07813e-11	OT6	DDX17	0.122
6.00776e-16	0.394516	0.314	0.213	1.09473e-11	OT6	cnn3a	0.101
1.31444e-14	0.414716	0.656	0.553	2.39517e-10	OT6	tubb4b	0.103
4.01077e-14	0.54383	0.385	0.279	7.30842e-10	OT6	eif3d	0.106
9.44405e-14	0.54238	0.275	0.181	1.7209e-09	OT6	ssr2	0.094
1.2654e-13	0.315921	0.278	0.19	2.30581e-09	OT6	ucp2	0.088
2.1525e-13	0.527603	0.272	0.179	3.92229e-09	OT6	sinhcaf	0.093
5.27153e-13	0.525116	0.297	0.2	9.60579e-09	OT6	aldh9a1a.1	0.097
6.97006e-13	0.492694	0.649	0.588	1.27008e-08	OT6	si:ch211-222l21.1	0.061
1.23924e-12	0.268336	0.437	0.336	2.25814e-08	OT6	romo1	0.101
2.43984e-12	0.574138	0.279	0.186	4.44587e-08	OT6	mbd3b	0.093
1.8833e-11	0.396895	0.264	0.182	3.43175e-07	OT6	socs3b	0.082
3.26687e-11	0.303301	0.3	0.219	5.95289e-07	OT6	si:ch211-137a8.4	0.081
4.37042e-11	0.296413	0.386	0.295	7.96378e-07	OT6	eif3c	0.091
5.1162e-11	0.277569	0.292	0.213	9.32274e-07	OT6	tox	0.079
5.16218e-11	0.415731	0.302	0.213	9.40653e-07	OT6	cyp2ad3	0.089
6.80443e-11	0.359595	0.299	0.216	1.2399e-06	OT6	foxo4	0.083
1.18063e-10	0.560321	0.266	0.181	2.15134e-06	OT6	si:dkey-67c22.2	0.085
3.24566e-09	0.40536	0.316	0.232	5.91425e-05	OT6	cnbpa	0.084
4.58885e-09	0.334667	0.324	0.244	8.3618e-05	OT6	SERP1	0.08
5.65053e-09	0.401735	0.296	0.217	0.000102964	OT6	srgap3	0.079
6.56694e-09	0.514719	0.282	0.206	0.000119663	OT6	hnrnpa1b	0.076
1.10074e-08	0.304504	0.372	0.289	0.000200577	OT6	serf2	0.083
1.96028e-08	0.368952	0.267	0.196	0.000357202	OT6	prdx2	0.071
2.73847e-08	0.280347	0.368	0.288	0.000499004	OT6	cct6a	0.08
4.07482e-08	0.32402	0.427	0.341	0.000742514	OT6	cct2.1	0.086
1.11837e-07	0.289583	0.305	0.234	0.0020379	OT6	ccng1	0.071
2.57307e-07	0.281864	0.358	0.283	0.00468866	OT6	srsf11	0.075
3.03679e-07	0.398121	0.271	0.202	0.00553365	OT6	igf2bp3	0.069
4.13735e-07	0.383328	0.258	0.191	0.00753909	OT6	eif3ba	0.067
1.72208e-06	0.31958	0.323	0.253	0.0313797	OT6	hspe1	0.07
2.13654e-06	0.255031	0.429	0.354	0.038932	OT6	ctdsp2	0.075
2.47705e-05	0.271157	0.346	0.282	0.451369	OT6	seta	0.064
5.20654e-05	0.345253	0.252	0.196	0.948735	OT6	si:ch211-212k18.4	0.056
7.04846e-204	1.47124	0.956	0.794	1.28437e-199	OT7	hsp70.3	0.162
5.93259e-150	1.17426	0.972	0.818	1.08104e-145	OT7	hsp90aa1.2	0.154
4.46109e-138	2.09184	0.538	0.187	8.129e-134	OT7	tubb5	0.351
9.19509e-132	1.33787	0.768	0.388	1.67553e-127	OT7	elavl3	0.38
2.10522e-131	3.24867	0.31	0.064	3.83613e-127	OT7	neurod1	0.246
9.69841e-124	1.21136	0.794	0.497	1.76724e-119	OT7	h2ax1	0.297
1.26422e-122	0.985951	0.773	0.381	2.30366e-118	OT7	stmn1b	0.392
3.55235e-118	1.22931	0.877	0.706	6.4731e-114	OT7	hsp70.2	0.171
7.65973e-115	0.753784	0.97	0.749	1.39576e-110	OT7	ptmab	0.221
1.36311e-112	1.3968	0.771	0.54	2.48387e-108	OT7	hsp70.1	0.231
2.51189e-112	1.34376	0.713	0.391	4.57716e-108	OT7	tuba1c	0.322
7.10497e-110	1.56764	0.606	0.285	1.29467e-105	OT7	tuba1a	0.321
4.39756e-106	0.7189	0.902	0.575	8.01324e-102	OT7	marcksl1b	0.327
2.45363e-105	1.40841	0.841	0.661	4.47101e-101	OT7	hsp70l	0.18
1.98274e-95	1.16156	0.659	0.319	3.61294e-91	OT7	marcksb	0.34
4.83185e-95	1.37687	0.571	0.247	8.8046e-91	OT7	elavl4	0.324
4.31841e-91	1.23394	0.639	0.332	7.869e-87	OT7	hmgb1b	0.307
7.93601e-91	1.75804	0.446	0.165	1.4461e-86	OT7	cd99l2	0.281
1.01203e-85	1.66075	0.437	0.164	1.84413e-81	OT7	zgc:153426	0.273
3.51415e-83	1.01255	0.711	0.393	6.40349e-79	OT7	hmgb3a	0.318
3.45479e-82	1.06035	0.676	0.363	6.29531e-78	OT7	rtn1a	0.313
1.00933e-79	0.78936	0.854	0.591	1.8392e-75	OT7	ptmaa	0.263
1.2784e-77	1.26722	0.586	0.297	2.3295e-73	OT7	sox4a.1	0.289
6.11024e-77	1.02993	0.699	0.455	1.11341e-72	OT7	hmgn6	0.244
3.36371e-75	0.914273	0.799	0.578	6.12935e-71	OT7	si:ch211-222l21.1	0.221
3.20588e-72	1.0178	0.692	0.477	5.84176e-68	OT7	pdcd4b	0.215
6.90312e-68	1.03135	0.607	0.323	1.25789e-63	OT7	tubb2b	0.284
6.10648e-67	1.07203	0.608	0.331	1.11272e-62	OT7	ywhah	0.277
2.75666e-63	0.517242	0.986	0.923	5.02319e-59	OT7	cirbpb	0.063
8.38153e-63	0.585682	0.836	0.574	1.52728e-58	OT7	gpm6aa	0.262
3.75689e-62	1.33009	0.415	0.172	6.84581e-58	OT7	tuba2	0.243
8.02e-62	1.76761	0.328	0.126	1.4614e-57	OT7	r3hdm1	0.202
1.01534e-59	1.59771	0.326	0.115	1.85015e-55	OT7	maptb	0.211
1.23262e-59	0.668493	0.806	0.683	2.24608e-55	OT7	khdrbs1a	0.123
2.32677e-58	1.21747	0.494	0.245	4.23984e-54	OT7	nat16	0.249
1.33551e-57	1.43347	0.387	0.164	2.43356e-53	OT7	tmsb	0.223
2.33279e-56	1.72167	0.312	0.121	4.2508e-52	OT7	nr2f2	0.191
2.8836e-56	0.906278	0.596	0.334	5.25449e-52	OT7	ank2b	0.262
1.48128e-55	1.8667	0.284	0.1	2.69919e-51	OT7	znf536	0.184
1.31734e-54	1.57473	0.314	0.115	2.40046e-50	OT7	ptpn5	0.199
6.59076e-54	1.0418	0.549	0.311	1.20097e-49	OT7	hnrnpa0a	0.238
5.0833e-53	1.18264	0.429	0.198	9.26278e-49	OT7	zc4h2	0.231
8.23283e-51	0.59462	0.823	0.609	1.50019e-46	OT7	nova2	0.214
1.70046e-50	1.85699	0.256	0.103	3.09857e-46	OT7	nfia	0.153
1.97688e-50	1.24934	0.439	0.221	3.60227e-46	OT7	si:ch211-195b15.8	0.218
2.66582e-48	0.682095	0.76	0.562	4.85767e-44	OT7	h3f3b.1	0.198
3.20802e-48	0.939124	0.592	0.408	5.84566e-44	OT7	hspa4a	0.184
9.7803e-48	1.06411	0.445	0.26	1.78217e-43	OT7	cct7	0.185
3.6941e-47	1.45932	0.293	0.11	6.73139e-43	OT7	syt4	0.183
8.41355e-47	1.12117	0.392	0.181	1.53312e-42	OT7	rtn1b	0.211
7.88676e-46	1.24819	0.38	0.188	1.43713e-41	OT7	dpysl3	0.192
4.12731e-45	0.991011	0.408	0.197	7.52079e-41	OT7	basp1	0.211
6.33722e-45	0.837155	0.489	0.264	1.15477e-40	OT7	aplp1	0.225
5.23932e-43	1.49363	0.292	0.126	9.54709e-39	OT7	nr2f1a	0.166
9.62852e-43	1.02245	0.447	0.236	1.75451e-38	OT7	jpt1b	0.211
1.39659e-42	1.15989	0.381	0.183	2.54487e-38	OT7	atrx	0.198
2.46578e-41	0.39752	0.996	0.969	4.49314e-37	OT7	hsp90ab1	0.027
8.19675e-38	1.08009	0.313	0.259	1.49361e-33	OT7	tcf7l2	0.054
3.84904e-37	0.705192	0.629	0.484	7.01372e-33	OT7	hnrnpaba	0.145
9.85084e-37	0.536547	0.769	0.58	1.79502e-32	OT7	si:ch73-1a9.3	0.189
2.37713e-36	0.547228	0.828	0.712	4.33161e-32	OT7	rsrp1	0.116
3.72961e-36	0.758341	0.604	0.407	6.79609e-32	OT7	h3f3c	0.197
1.13709e-35	0.733438	0.68	0.51	2.072e-31	OT7	ubb	0.17
1.2701e-35	0.747115	0.577	0.426	2.31437e-31	OT7	h3f3d	0.151
2.85631e-35	0.573139	0.758	0.612	5.20477e-31	OT7	ppiab	0.146
4.33538e-35	0.621658	0.672	0.54	7.89992e-31	OT7	hnrnpa0l.1	0.132
5.25759e-34	1.17881	0.322	0.164	9.58039e-30	OT7	calr	0.158
5.57088e-34	1.17282	0.252	0.104	1.01513e-29	OT7	dclk1b	0.148
3.45632e-33	0.440908	0.602	0.402	6.2981e-29	OT7	gpm6ab	0.2
4.87388e-33	1.02559	0.415	0.24	8.88119e-29	OT7	sox11a	0.175
7.37802e-33	1.00887	0.374	0.2	1.34442e-28	OT7	sumo3a	0.174
1.32771e-31	0.938432	0.419	0.243	2.41936e-27	OT7	rbfox2	0.176
5.45187e-31	0.938177	0.407	0.233	9.93439e-27	OT7	si:ch211-288g17.3	0.174
1.29195e-30	0.648759	0.61	0.464	2.3542e-26	OT7	syncrip	0.146
1.93119e-30	1.22831	0.27	0.124	3.51902e-26	OT7	gng2	0.146
1.24128e-29	0.963915	0.366	0.202	2.26186e-25	OT7	smarce1	0.164
1.48183e-29	0.660133	0.472	0.288	2.70019e-25	OT7	h2az2b	0.184
4.79618e-29	0.922124	0.393	0.229	8.7396e-25	OT7	atf7ip	0.164
1.04148e-28	1.00577	0.318	0.162	1.89778e-24	OT7	golga7ba	0.156
3.17724e-28	0.652982	0.617	0.473	5.78957e-24	OT7	ppdpfb	0.144
5.72981e-28	0.34174	0.959	0.907	1.04409e-23	OT7	hspa8	0.052
4.04353e-27	1.03354	0.307	0.159	7.36813e-23	OT7	fscn1a	0.148
5.02682e-27	0.626007	0.652	0.494	9.15987e-23	OT7	dnajb1b	0.158
9.25302e-27	0.861153	0.401	0.243	1.68609e-22	OT7	sumo2b	0.158
1.84085e-26	0.868839	0.383	0.223	3.3544e-22	OT7	si:dkey-276j7.1	0.16
2.11884e-26	0.844671	0.286	0.143	3.86095e-22	OT7	islr2	0.143
3.83255e-26	0.281405	0.926	0.817	6.98368e-22	OT7	tmsb4x	0.109
4.21801e-26	0.77293	0.44	0.3	7.68606e-22	OT7	hnrnpub	0.14
1.02742e-25	0.743033	0.436	0.268	1.87217e-21	OT7	slc38a2	0.168
1.64206e-25	1.0404	0.297	0.16	2.99217e-21	OT7	tmeff1b	0.137
2.47508e-25	0.64696	0.561	0.399	4.51008e-21	OT7	hmgb1a	0.162
1.71588e-24	0.994151	0.306	0.174	3.12667e-20	OT7	ewsr1a	0.132
2.835e-24	0.953863	0.327	0.188	5.16593e-20	OT7	hdac1	0.139
5.35057e-24	0.473824	0.749	0.619	9.7498e-20	OT7	si:ch211-196l7.4	0.13
6.61154e-24	0.34042	0.423	0.276	1.20475e-19	OT7	stx1b	0.147
1.14752e-23	0.861083	0.361	0.216	2.09102e-19	OT7	kdm1a	0.145
4.93286e-23	0.860374	0.319	0.177	8.98865e-19	OT7	gng3	0.142
6.56373e-23	1.03908	0.278	0.163	1.19604e-18	OT7	oser1	0.115
1.12665e-22	0.866289	0.3	0.162	2.05299e-18	OT7	camta1b	0.138
2.1108e-22	0.926825	0.272	0.142	3.8463e-18	OT7	ptbp2b	0.13
4.78741e-22	0.505318	0.393	0.242	8.72361e-18	OT7	ebf3a.1	0.151
8.85555e-22	0.916564	0.299	0.172	1.61366e-17	OT7	hnrnpr	0.127
3.20609e-21	0.724305	0.352	0.209	5.84213e-17	OT7	ywhag2	0.143
3.29025e-21	0.770824	0.369	0.226	5.99549e-17	OT7	tmem35	0.143
5.92912e-21	0.855789	0.332	0.199	1.0804e-16	OT7	tardbp	0.133
7.5732e-21	0.569216	0.558	0.405	1.37999e-16	OT7	hmgn7	0.153
1.85994e-20	0.95401	0.262	0.164	3.38919e-16	OT7	si:dkey-56m19.5	0.098
2.12103e-20	0.744977	0.365	0.223	3.86494e-16	OT7	nucks1a	0.142
2.31905e-20	0.798969	0.319	0.184	4.22576e-16	OT7	sptan1	0.135
6.48973e-20	0.966972	0.263	0.145	1.18256e-15	OT7	stox2a	0.118
2.86756e-19	0.920885	0.275	0.16	5.22526e-15	OT7	rimkla	0.115
3.955e-19	0.895652	0.278	0.159	7.20681e-15	OT7	ing4	0.119
4.67281e-19	0.951756	0.259	0.142	8.51479e-15	OT7	zbtb20	0.117
1.38752e-18	0.571825	0.529	0.401	2.52834e-14	OT7	si:ch1073-429i10.3	0.128
2.3164e-18	0.572204	0.545	0.428	4.22095e-14	OT7	hspa5	0.117
2.70275e-18	0.368355	0.329	0.212	4.92495e-14	OT7	snap25a	0.117
2.27421e-17	0.724495	0.32	0.195	4.14406e-13	OT7	hp1bp3	0.125
2.67814e-17	0.465571	0.402	0.268	4.8801e-13	OT7	dynll1	0.134
4.35214e-17	0.954989	0.263	0.159	7.93047e-13	OT7	hsp90b1	0.104
5.7564e-17	0.56932	0.419	0.282	1.04893e-12	OT7	calm3b	0.137
6.73324e-17	0.5026	0.545	0.458	1.22693e-12	OT7	hnrnpa0b	0.087
9.11764e-17	0.719883	0.292	0.204	1.66142e-12	OT7	tbcb	0.088
1.03044e-16	0.596285	0.473	0.352	1.87766e-12	OT7	cfl1	0.121
3.61545e-16	0.809211	0.283	0.17	6.58808e-12	OT7	prr12b	0.113
4.54127e-16	0.860011	0.255	0.148	8.27511e-12	OT7	snrpf	0.107
6.58346e-16	0.844452	0.26	0.155	1.19964e-11	OT7	ddx39ab	0.105
1.33275e-15	0.758198	0.297	0.184	2.42854e-11	OT7	cyfip2	0.113
1.49621e-15	0.776108	0.285	0.174	2.72639e-11	OT7	ctbp1	0.111
1.53501e-15	0.628312	0.394	0.27	2.79709e-11	OT7	pcdh2g28	0.124
1.68855e-15	0.71059	0.302	0.186	3.07687e-11	OT7	mbd3b	0.116
1.71501e-15	0.657826	0.342	0.221	3.12509e-11	OT7	kidins220b	0.121
2.48764e-15	0.668784	0.372	0.253	4.53298e-11	OT7	celf2	0.119
6.35613e-15	0.568391	0.426	0.33	1.15821e-10	OT7	hnrnpabb	0.096
9.41127e-15	0.517154	0.475	0.347	1.71492e-10	OT7	fkbp1aa	0.128
1.37767e-14	0.67349	0.328	0.214	2.51039e-10	OT7	ube2e3	0.114
1.84468e-14	0.722818	0.321	0.231	3.36137e-10	OT7	hist2h2l	0.09
2.30106e-14	0.776334	0.272	0.169	4.19299e-10	OT7	h2az2a	0.103
2.56083e-14	0.48588	0.522	0.398	4.66635e-10	OT7	pfn2	0.124
2.97184e-14	0.721469	0.291	0.198	5.41529e-10	OT7	srsf4	0.093
3.79417e-14	0.699341	0.263	0.159	6.91373e-10	OT7	si:ch73-46j18.5	0.104
7.50083e-14	0.475271	0.364	0.248	1.3668e-09	OT7	nfil3-5	0.116
1.13773e-13	0.55465	0.272	0.17	2.07318e-09	OT7	pcloa	0.102
1.34698e-13	0.668424	0.35	0.242	2.45446e-09	OT7	rnf44	0.108
1.91057e-13	0.725396	0.292	0.188	3.48144e-09	OT7	ssbp4	0.104
1.98183e-13	0.750537	0.261	0.161	3.6113e-09	OT7	cbx5	0.1
2.00038e-13	0.795817	0.256	0.161	3.6451e-09	OT7	mex3b	0.095
3.12212e-13	0.37361	0.676	0.599	5.68913e-09	OT7	cirbpa	0.077
3.52797e-13	0.546189	0.422	0.318	6.42867e-09	OT7	ywhaba	0.104
4.72697e-13	0.713642	0.278	0.177	8.61349e-09	OT7	dcaf7	0.101
8.18457e-13	0.642631	0.329	0.225	1.49139e-08	OT7	pfn2l	0.104
1.66882e-12	0.774901	0.267	0.176	3.04092e-08	OT7	klf7b	0.091
1.8495e-12	0.648962	0.433	0.392	3.37016e-08	OT7	UBB	0.041
3.28393e-12	0.560201	0.374	0.281	5.98398e-08	OT7	cct5	0.093
8.29196e-12	0.486867	0.472	0.377	1.51096e-07	OT7	h3f3b.1.1	0.095
8.65787e-12	0.646278	0.3	0.202	1.57764e-07	OT7	fam168a	0.098
1.97508e-11	0.372365	0.539	0.423	3.59899e-07	OT7	marcksl1a	0.116
2.5845e-11	0.420365	0.273	0.183	4.70947e-07	OT7	ndrg4	0.09
2.58584e-11	0.56912	0.344	0.244	4.71192e-07	OT7	rbm8a	0.1
3.43256e-11	0.621708	0.325	0.228	6.25481e-07	OT7	spen	0.097
7.87361e-11	0.681468	0.26	0.172	1.43473e-06	OT7	rapgef2	0.088
8.16565e-11	0.406516	0.535	0.426	1.48795e-06	OT7	appa	0.109
1.27572e-10	0.511994	0.262	0.173	2.32462e-06	OT7	olfm1b	0.089
2.22718e-10	0.487396	0.27	0.18	4.05837e-06	OT7	nrxn1a	0.09
2.60933e-10	0.469484	0.381	0.305	4.75473e-06	OT7	cct4	0.076
3.05681e-10	0.524289	0.352	0.27	5.57012e-06	OT7	hnrnpm	0.082
3.44353e-10	0.594723	0.28	0.188	6.27481e-06	OT7	tet3	0.092
5.92074e-10	0.305837	0.399	0.296	1.07888e-05	OT7	hmgb2b	0.103
7.05924e-10	0.515358	0.365	0.281	1.28633e-05	OT7	seta	0.084
1.03741e-09	0.37178	0.283	0.196	1.89037e-05	OT7	nsg2	0.087
1.4787e-09	0.543682	0.274	0.211	2.69449e-05	OT7	ywhae1	0.063
8.2685e-09	0.411929	0.445	0.384	0.000150669	OT7	oaz1b	0.061
1.30308e-08	0.603807	0.252	0.177	0.000237446	OT7	snrpd1	0.075
1.35711e-08	0.367743	0.3	0.216	0.000247292	OT7	calm2a	0.084
1.76708e-08	0.521146	0.31	0.238	0.000321998	OT7	srsf3b	0.072
2.65659e-08	0.336515	0.594	0.524	0.000484083	OT7	ubc	0.07
2.8634e-08	0.533794	0.297	0.216	0.000521768	OT7	arnt2	0.081
7.95225e-08	0.35433	0.481	0.425	0.00144906	OT7	clk4a	0.056
8.15363e-08	0.513501	0.311	0.232	0.00148575	OT7	ywhabl	0.079
8.5504e-08	0.366538	0.368	0.279	0.00155805	OT7	gnb1b	0.089
1.43083e-07	0.418474	0.387	0.322	0.00260725	OT7	macroh2a2	0.065
3.20639e-07	0.435148	0.339	0.273	0.00584268	OT7	tardbpl	0.066
6.1416e-07	0.4741	0.295	0.223	0.0111912	OT7	snrpb	0.072
6.42907e-07	0.496855	0.281	0.21	0.0117151	OT7	kdm6ba	0.071
6.46188e-07	0.46103	0.268	0.212	0.0117748	OT7	tcp1	0.056
8.49464e-07	0.411254	0.346	0.266	0.0154789	OT7	cspg5a	0.08
1.06025e-06	0.441457	0.336	0.26	0.0193199	OT7	fubp1	0.076
1.17433e-06	0.4566	0.28	0.207	0.0213986	OT7	arglu1a	0.073
1.20014e-06	0.483943	0.294	0.222	0.021869	OT7	ankrd12	0.072
1.22431e-06	0.481216	0.276	0.214	0.0223094	OT7	sem1	0.062
3.025e-06	0.427182	0.285	0.237	0.0551215	OT7	si:dkeyp-44a8.2	0.048
4.09587e-06	0.334657	0.417	0.367	0.0746349	OT7	sfpq	0.05
5.28333e-06	0.480155	0.265	0.202	0.0962728	OT7	oga	0.063
1.98368e-05	0.382404	0.261	0.22	0.361466	OT7	setb	0.041
2.23922e-05	0.277039	0.44	0.365	0.40803	OT7	ywhaqb	0.075
3.85648e-05	0.403551	0.297	0.243	0.702728	OT7	erh	0.054
0.000119538	0.267842	0.253	0.239	1	OT7	cebpg	0.014
0.000192669	0.342231	0.285	0.242	1	OT7	akap8l	0.043
0.000245702	0.441807	0.251	0.215	1	OT7	zic3	0.036
0.000360451	0.356441	0.273	0.231	1	OT7	dido1	0.042
0.000594648	0.322046	0.333	0.28	1	OT7	anp32a	0.053
0.000691556	0.356249	0.253	0.209	1	OT7	sf1	0.044
0.00121238	0.353211	0.26	0.209	1	OT7	stox2b	0.051
0.00164814	0.263173	0.337	0.282	1	OT7	sltm	0.055
0.0016868	0.316326	0.285	0.239	1	OT7	skp1	0.046
0.00855832	0.289989	0.252	0.209	1	OT7	elavl1a	0.043
0.0093652	0.27488	0.292	0.248	1	OT7	zswim5	0.044
0	3.04917	0.804	0.16	0	OT8	sv2a	0.644
0	2.74737	0.825	0.236	0	OT8	elavl4	0.589
0	2.73929	0.783	0.187	0	OT8	snap25a	0.596
7.81847e-296	2.47475	0.77	0.229	1.42468e-291	OT8	atp6v0cb	0.541
1.69612e-274	2.69979	0.706	0.157	3.09067e-270	OT8	sypa	0.549
5.06425e-269	1.91834	0.901	0.377	9.22807e-265	OT8	stmn1b	0.524
7.31136e-241	2.16263	0.78	0.257	1.33228e-236	OT8	stx1b	0.523
1.08e-239	2.41704	0.73	0.223	1.96798e-235	OT8	syt1a	0.507
1.54491e-234	2.2882	0.724	0.211	2.81513e-230	OT8	cpe	0.513
1.13483e-226	2.54472	0.644	0.152	2.06789e-222	OT8	atp1a3a	0.492
1.61366e-199	3.34364	0.443	0.059	2.9404e-195	OT8	adcyap1r1a.1	0.384
2.53777e-199	3.20299	0.487	0.093	4.62432e-195	OT8	gad2	0.394
2.65187e-193	2.23645	0.646	0.203	4.83223e-189	OT8	atp1b2a	0.443
2.818e-193	3.59174	0.406	0.048	5.13497e-189	OT8	gad1b	0.358
2.57386e-187	2.40167	0.593	0.149	4.69009e-183	OT8	eno1a	0.444
5.68913e-185	3.06735	0.45	0.068	1.03667e-180	OT8	atp2b3b	0.382
1.17066e-181	1.96503	0.717	0.271	2.13317e-177	OT8	aldocb	0.446
3.33174e-178	2.37958	0.57	0.141	6.0711e-174	OT8	stxbp1a	0.429
1.56524e-167	1.29386	0.921	0.572	2.85218e-163	OT8	gpm6aa	0.349
8.80496e-167	2.07053	0.633	0.194	1.60444e-162	OT8	ywhag2	0.439
1.74445e-166	3.81266	0.339	0.035	3.17874e-162	OT8	npas4a	0.304
1.17558e-164	2.94573	0.421	0.067	2.14213e-160	OT8	clstn3	0.354
1.88975e-162	2.61067	0.476	0.094	3.44351e-158	OT8	nsfa	0.382
2.45223e-158	2.32965	0.529	0.123	4.46845e-154	OT8	pclob	0.406
3.61235e-158	1.90968	0.668	0.254	6.58242e-154	OT8	dynll1	0.414
2.18348e-153	1.68774	0.712	0.308	3.97873e-149	OT8	clstn1	0.404
3.60199e-150	2.68324	0.431	0.079	6.56355e-146	OT8	eno2	0.352
1.39935e-149	2.56036	0.455	0.099	2.54989e-145	OT8	elmod1	0.356
2.89794e-148	2.64765	0.445	0.09	5.28063e-144	OT8	camk2n1a	0.355
6.63506e-148	1.17633	0.916	0.577	1.20904e-143	OT8	marcksl1b	0.339
2.9417e-144	2.13174	0.489	0.108	5.36037e-140	OT8	grin1b	0.381
1.18054e-143	1.70773	0.701	0.318	2.15118e-139	OT8	calm1a	0.383
7.79512e-141	1.94225	0.579	0.207	1.42043e-136	OT8	rnasekb	0.372
1.2209e-139	2.99257	0.354	0.05	2.22473e-135	OT8	pcsk1nl	0.304
1.54765e-132	2.53664	0.431	0.094	2.82012e-128	OT8	slc32a1	0.337
4.41964e-132	2.49194	0.431	0.096	8.05347e-128	OT8	calm3a.1	0.335
3.4262e-130	1.51755	0.719	0.334	6.24321e-126	OT8	serinc1	0.385
2.275e-129	3.23301	0.296	0.034	4.14551e-125	OT8	slc6a1a	0.262
7.11007e-129	2.80952	0.362	0.062	1.2956e-124	OT8	nrsn1	0.3
1.09906e-128	1.9712	0.557	0.19	2.0027e-124	OT8	basp1	0.367
4.13172e-127	3.01341	0.317	0.042	7.52881e-123	OT8	slc6a17	0.275
5.78199e-127	2.29596	0.459	0.131	1.05359e-122	OT8	sncb	0.328
1.9929e-124	2.02527	0.506	0.166	3.63147e-120	OT8	atp6v1g1	0.34
7.85058e-118	3.02555	0.3	0.042	1.43053e-113	OT8	si:ch73-119p20.1	0.258
2.18956e-117	2.03419	0.484	0.133	3.98982e-113	OT8	map1aa	0.351
3.77114e-117	1.97177	0.52	0.167	6.87177e-113	OT8	nrxn1a	0.353
6.04081e-117	3.22505	0.305	0.049	1.10076e-112	OT8	scg2b	0.256
4.07231e-115	1.97133	0.528	0.183	7.42057e-111	OT8	nsg2	0.345
2.4815e-113	1.26177	0.776	0.394	4.52178e-109	OT8	gpm6ab	0.382
1.07023e-111	1.3206	0.746	0.442	1.95018e-107	OT8	gapdhs	0.304
2.94131e-111	3.2805	0.254	0.028	5.35965e-107	OT8	slc12a5b	0.226
1.43941e-110	1.98463	0.526	0.179	2.6229e-106	OT8	slc6a1b	0.347
1.17142e-109	2.33693	0.391	0.092	2.13456e-105	OT8	si:ch211-195b13.1	0.299
1.24457e-109	2.24323	0.418	0.108	2.26785e-105	OT8	stmn2a	0.31
5.11627e-109	1.71855	0.546	0.216	9.32287e-105	OT8	appb	0.33
6.4786e-109	2.3229	0.381	0.082	1.18053e-104	OT8	slc4a10a	0.299
2.98046e-108	3.06126	0.271	0.037	5.431e-104	OT8	vsnl1b	0.234
3.58327e-107	2.16488	0.412	0.111	6.52943e-103	OT8	atp6ap2	0.301
1.04073e-104	0.982537	0.892	0.592	1.89642e-100	OT8	ptmaa	0.3
3.59914e-104	2.26852	0.388	0.099	6.55836e-100	OT8	atp6ap1a	0.289
5.76729e-104	2.26884	0.383	0.092	1.05092e-99	OT8	tmem59l	0.291
8.12788e-103	2.00426	0.443	0.131	1.48106e-98	OT8	dpysl5b	0.312
2.66551e-101	1.52692	0.619	0.259	4.85709e-97	OT8	aplp1	0.36
4.56217e-100	2.15666	0.398	0.105	8.31319e-96	OT8	itm2ca	0.293
1.41532e-99	2.06454	0.417	0.119	2.579e-95	OT8	atp6v1e1b	0.298
3.39439e-99	1.78109	0.491	0.158	6.18526e-95	OT8	pcloa	0.333
1.51592e-98	1.78174	0.506	0.213	2.76231e-94	OT8	kidins220b	0.293
4.84789e-98	1.37146	0.655	0.294	8.83382e-94	OT8	ckbb	0.361
5.39906e-95	2.53632	0.309	0.062	9.83816e-91	OT8	cdk5r2a	0.247
6.24584e-95	2.2707	0.34	0.073	1.13812e-90	OT8	sypb	0.267
1.24657e-92	2.03763	0.387	0.1	2.2715e-88	OT8	stmn4	0.287
1.81464e-92	1.2132	0.722	0.402	3.30664e-88	OT8	h3f3c	0.32
1.11655e-91	1.83156	0.432	0.159	2.03457e-87	OT8	tpi1b	0.273
1.3857e-91	2.35553	0.325	0.076	2.52503e-87	OT8	MGARP	0.249
5.55436e-91	1.88385	0.433	0.136	1.01212e-86	OT8	tspan7b	0.297
2.41729e-90	2.57615	0.28	0.049	4.40479e-86	OT8	gria2b	0.231
3.14422e-90	2.82237	0.254	0.04	5.7294e-86	OT8	atp6v1b2	0.214
6.90668e-90	2.87171	0.256	0.047	1.25854e-85	OT8	c1qtnf4	0.209
1.32753e-89	2.69753	0.264	0.043	2.41902e-85	OT8	syn2a	0.221
2.71892e-87	1.18369	0.705	0.365	4.95442e-83	OT8	rtn1a	0.34
4.71835e-86	1.17527	0.693	0.418	8.59778e-82	OT8	appa	0.275
1.8774e-85	0.884502	0.747	0.393	3.42099e-81	OT8	elavl3	0.354
6.18635e-85	1.73091	0.456	0.16	1.12728e-80	OT8	map4l	0.296
4.4667e-84	2.04971	0.356	0.102	8.13922e-80	OT8	vamp2	0.254
2.09998e-83	2.60685	0.258	0.045	3.82658e-79	OT8	cacna1ab	0.213
1.97826e-82	2.58207	0.261	0.048	3.60478e-78	OT8	atp2b2	0.213
9.85716e-82	1.82131	0.403	0.123	1.79617e-77	OT8	tmem178b	0.28
1.5581e-81	2.6046	0.261	0.05	2.83916e-77	OT8	syngr3b	0.211
3.75425e-81	2.58762	0.264	0.056	6.84099e-77	OT8	tmsb2	0.208
4.45441e-81	2.46809	0.27	0.052	8.11682e-77	OT8	kiaa1549la	0.218
5.42598e-81	2.37673	0.284	0.062	9.88723e-77	OT8	atp6v0d1	0.222
5.51025e-81	1.25995	0.623	0.355	1.00408e-76	OT8	ywhaqb	0.268
6.59414e-80	2.40194	0.274	0.054	1.20159e-75	OT8	lhfpl3	0.22
8.27918e-80	2.06245	0.342	0.089	1.50863e-75	OT8	grin1a	0.253
2.76563e-79	2.17308	0.324	0.08	5.03953e-75	OT8	spock3	0.244
8.82783e-79	1.9265	0.298	0.066	1.60861e-74	OT8	egr4	0.232
2.93965e-77	2.00616	0.362	0.106	5.35663e-73	OT8	nrxn3a	0.256
1.3819e-76	1.35648	0.53	0.278	2.51811e-72	OT8	ldhba	0.252
1.96201e-76	1.80848	0.388	0.129	3.57517e-72	OT8	C7H4orf48	0.259
3.66453e-76	2.28351	0.307	0.077	6.6775e-72	OT8	GRIK2	0.23
1.00582e-74	1.35373	0.559	0.276	1.8328e-70	OT8	calm3b	0.283
1.40591e-74	2.39196	0.266	0.057	2.56185e-70	OT8	fut9a	0.209
1.49126e-74	1.62477	0.452	0.17	2.71738e-70	OT8	gng3	0.282
1.86229e-74	1.89476	0.359	0.108	3.39347e-70	OT8	pacsin1a	0.251
8.84414e-72	1.93678	0.343	0.106	1.61158e-67	OT8	atpv0e2	0.237
1.8222e-71	1.58311	0.436	0.179	3.3204e-67	OT8	pkma	0.257
1.52985e-70	1.39739	0.487	0.24	2.7877e-66	OT8	atp6v0ca	0.247
4.85959e-70	1.7214	0.372	0.143	8.85514e-66	OT8	clta	0.229
5.3695e-70	1.90959	0.361	0.114	9.78431e-66	OT8	ptpn5	0.247
1.68921e-69	1.85862	0.322	0.088	3.07807e-65	OT8	kcnc1a	0.234
1.71376e-69	2.01072	0.304	0.079	3.12281e-65	OT8	scg5	0.225
1.99625e-69	2.2284	0.269	0.061	3.63757e-65	OT8	shisa7b	0.208
8.19795e-69	1.8809	0.344	0.109	1.49383e-64	OT8	syt4	0.235
1.86906e-67	2.09276	0.293	0.078	3.40579e-63	OT8	rac3b	0.215
3.77033e-67	1.81	0.337	0.099	6.8703e-63	OT8	rcan3	0.238
7.65958e-67	2.0372	0.296	0.079	1.39573e-62	OT8	scn8aa	0.217
3.5211e-66	0.790764	0.899	0.743	6.41614e-62	OT8	mt-atp6	0.156
6.18274e-66	1.31994	0.518	0.234	1.12662e-61	OT8	syt11a	0.284
2.29452e-65	1.02794	0.687	0.397	4.18108e-61	OT8	hmgb3a	0.29
3.58913e-65	1.87442	0.332	0.105	6.54011e-61	OT8	zgc:65894	0.227
8.75615e-65	1.40668	0.452	0.179	1.59555e-60	OT8	rtn1b	0.273
6.18333e-64	1.78563	0.33	0.101	1.12673e-59	OT8	bsnb	0.229
1.0477e-63	1.29682	0.497	0.275	1.90912e-59	OT8	cox7c	0.222
2.68573e-63	1.96162	0.294	0.08	4.89394e-59	OT8	anks1b	0.214
9.15934e-63	1.86583	0.318	0.099	1.66901e-58	OT8	palm1b	0.219
1.71156e-62	1.31363	0.518	0.257	3.11881e-58	OT8	cspg5a	0.261
3.86717e-62	1.67109	0.351	0.114	7.04675e-58	OT8	stmn4l	0.237
1.83519e-61	1.40318	0.479	0.223	3.34408e-57	OT8	hist2h2l	0.256
1.86126e-61	1.35919	0.474	0.207	3.39159e-57	OT8	calm2a	0.267
2.10646e-61	2.20473	0.269	0.072	3.8384e-57	OT8	edil3a	0.197
1.14509e-60	1.78142	0.334	0.111	2.08659e-56	OT8	calm1b	0.223
3.46682e-60	2.08598	0.261	0.067	6.31724e-56	OT8	ywhag1	0.194
4.27145e-60	1.88962	0.299	0.088	7.78344e-56	OT8	dctn1b	0.211
4.91486e-58	1.12675	0.528	0.313	8.95585e-54	OT8	ywhaba	0.215
1.3094e-57	1.95699	0.269	0.073	2.38599e-53	OT8	dnajc6	0.196
3.09866e-57	1.71112	0.357	0.132	5.64638e-53	OT8	snap25b	0.225
7.53333e-57	1.96557	0.284	0.086	1.37272e-52	OT8	map1ab	0.198
1.55488e-56	1.74681	0.315	0.102	2.8333e-52	OT8	scdb	0.213
3.43383e-56	1.42633	0.426	0.185	6.25712e-52	OT8	pde4ba	0.241
9.11249e-56	1.33534	0.469	0.221	1.66048e-51	OT8	spen	0.248
5.68492e-55	1.02182	0.519	0.351	1.03591e-50	OT8	atp5f1b	0.168
9.96696e-55	1.66534	0.329	0.117	1.81618e-50	OT8	kif5aa	0.212
4.50141e-54	1.69012	0.293	0.09	8.20246e-50	OT8	pygmb	0.203
7.63915e-54	1.95079	0.259	0.075	1.39201e-49	OT8	atp6v1h	0.184
2.11367e-53	1.39298	0.422	0.18	3.85154e-49	OT8	msi2b	0.242
2.67254e-53	1.77157	0.293	0.093	4.8699e-49	OT8	cadpsb	0.2
3.71478e-53	1.38955	0.451	0.223	6.76907e-49	OT8	bhlhe40	0.228
2.03669e-52	1.43425	0.393	0.177	3.71126e-48	OT8	cpeb4b	0.216
2.62688e-52	1.67213	0.31	0.105	4.7867e-48	OT8	madd	0.205
1.20234e-51	1.26479	0.415	0.174	2.1909e-47	OT8	tuba2	0.241
1.13012e-50	1.73999	0.289	0.095	2.05931e-46	OT8	snap91a	0.194
4.77678e-49	1.4765	0.356	0.15	8.70425e-45	OT8	atp5mc1	0.206
8.0611e-49	0.920581	0.627	0.403	1.46889e-44	OT8	hmgn7	0.224
9.94287e-49	0.916243	0.595	0.334	1.81179e-44	OT8	ywhah	0.261
1.15413e-48	1.19761	0.466	0.234	2.10306e-44	OT8	tsc22d1	0.232
4.56284e-48	1.76544	0.258	0.077	8.31441e-44	OT8	gas7a	0.181
5.16442e-48	1.73978	0.281	0.097	9.4106e-44	OT8	fam49al	0.184
9.18892e-48	1.53847	0.335	0.142	1.67441e-43	OT8	camk2b1	0.193
1.22221e-47	1.42845	0.362	0.151	2.22711e-43	OT8	kif1b	0.211
3.38692e-47	1.40076	0.369	0.163	6.17165e-43	OT8	foxo3a	0.206
1.25004e-46	1.1159	0.494	0.256	2.27783e-42	OT8	sgip1a	0.238
1.72265e-46	1.58066	0.3	0.106	3.13901e-42	OT8	gria1a	0.194
2.56391e-46	0.801822	0.734	0.504	4.67196e-42	OT8	h2ax1	0.23
4.63392e-46	1.52483	0.322	0.123	8.44393e-42	OT8	rai1	0.199
1.24543e-45	1.49771	0.357	0.16	2.26942e-41	OT8	atp2b4	0.197
1.36709e-45	1.69592	0.27	0.094	2.49111e-41	OT8	fundc1	0.176
1.58806e-45	0.329336	0.943	0.752	2.89377e-41	OT8	ptmab	0.191
2.73629e-45	1.61977	0.286	0.101	4.98606e-41	OT8	kif1aa	0.185
4.65919e-45	1.76136	0.256	0.084	8.48997e-41	OT8	atp1b3b	0.172
1.32505e-44	1.62473	0.284	0.102	2.4145e-40	OT8	cbx1b	0.182
1.85365e-44	1.64364	0.286	0.104	3.37771e-40	OT8	ppp3ca	0.182
2.4478e-44	1.74077	0.253	0.08	4.46038e-40	OT8	adam23a	0.173
3.76692e-44	1.18341	0.372	0.211	6.86408e-40	OT8	cox6a1	0.161
6.18941e-44	1.6793	0.263	0.086	1.12783e-39	OT8	sult4a1	0.177
1.17097e-43	1.56002	0.328	0.148	2.13374e-39	OT8	pcdh19	0.18
1.76869e-43	1.37806	0.367	0.16	3.22291e-39	OT8	camta1b	0.207
1.82474e-43	0.797865	0.588	0.337	3.32504e-39	OT8	ank2b	0.251
8.84769e-42	1.50243	0.332	0.142	1.61223e-37	OT8	islr2	0.19
1.8569e-41	1.60525	0.276	0.107	3.38365e-37	OT8	pgk1	0.169
7.22311e-41	0.427546	0.997	0.975	1.3162e-36	OT8	mt-co2	0.022
8.02625e-41	1.39668	0.319	0.144	1.46254e-36	OT8	atp5if1b	0.175
1.69854e-40	1.54199	0.275	0.1	3.09507e-36	OT8	kcnma1a	0.175
3.01584e-40	1.29649	0.421	0.251	5.49546e-36	OT8	zfhx4	0.17
4.72168e-40	1.23986	0.389	0.187	8.60385e-36	OT8	ttyh3b	0.202
9.31823e-40	0.58994	0.639	0.398	1.69797e-35	OT8	tuba1c	0.241
9.81569e-40	1.38999	0.278	0.102	1.78861e-35	OT8	si:dkey-178k16.1	0.176
2.31941e-39	0.831498	0.602	0.425	4.22643e-35	OT8	ccni	0.177
2.49825e-39	0.64965	0.741	0.619	4.55232e-35	OT8	dedd1	0.122
4.63605e-39	1.00447	0.492	0.288	8.44782e-35	OT8	gnb1a	0.204
5.80666e-39	1.34581	0.319	0.159	1.05809e-34	OT8	cox7a2a	0.16
6.45981e-39	1.4236	0.28	0.126	1.17711e-34	OT8	ap2a1	0.154
6.74258e-39	1.19323	0.382	0.177	1.22863e-34	OT8	ndrg4	0.205
8.24778e-39	0.895186	0.579	0.37	1.50291e-34	OT8	tnrc6c1	0.209
1.40549e-38	0.885713	0.477	0.341	2.56109e-34	OT8	COX5B	0.136
2.08353e-38	1.70315	0.254	0.093	3.79661e-34	OT8	gap43	0.161
2.86311e-38	0.83188	0.609	0.398	5.21715e-34	OT8	si:ch1073-429i10.3	0.211
1.61972e-37	0.627521	0.81	0.66	2.95146e-33	OT8	mt-cyb	0.15
2.88088e-37	1.2966	0.31	0.128	5.24954e-33	OT8	nexmifa	0.182
3.63184e-37	1.26017	0.347	0.158	6.61793e-33	OT8	uqcr10	0.189
5.7674e-36	1.38232	0.264	0.099	1.05094e-31	OT8	igsf9ba	0.165
2.86015e-35	1.3558	0.291	0.119	5.21177e-31	OT8	maptb	0.172
8.94938e-35	0.741324	0.662	0.472	1.63076e-30	OT8	ppdpfb	0.19
1.24312e-34	1.40044	0.279	0.12	2.26522e-30	OT8	mycbp2	0.159
1.18919e-33	0.804007	0.57	0.357	2.16694e-29	OT8	calm3a	0.213
1.35216e-33	1.38373	0.266	0.106	2.46391e-29	OT8	gabarapl2	0.16
3.63926e-33	1.35689	0.263	0.103	6.63146e-29	OT8	adgrb1a	0.16
4.93766e-33	1.01208	0.418	0.223	8.9974e-29	OT8	si:dkey-276j7.1	0.195
1.72903e-32	1.394	0.265	0.112	3.15064e-28	OT8	purba	0.153
2.3577e-32	1.37615	0.259	0.109	4.29619e-28	OT8	ap2b1	0.15
2.87998e-32	1.30327	0.283	0.119	5.2479e-28	OT8	ank3a	0.164
3.42453e-32	0.376423	0.946	0.817	6.24019e-28	OT8	tmsb4x	0.129
5.8835e-32	1.36362	0.26	0.104	1.07209e-27	OT8	gpr85	0.156
9.38381e-32	0.924893	0.425	0.277	1.70992e-27	OT8	atp5fa1	0.148
1.43373e-31	1.0516	0.41	0.233	2.61255e-27	OT8	ndrg2	0.177
2.46271e-31	1.08962	0.362	0.182	4.48755e-27	OT8	rbfox1	0.18
2.8331e-31	1.42399	0.259	0.115	5.16247e-27	OT8	ppargc1b	0.144
9.8196e-31	1.17775	0.315	0.162	1.78933e-26	OT8	stau2	0.153
1.38623e-30	0.917779	0.387	0.257	2.526e-26	OT8	atp5mf	0.13
4.08162e-30	1.16095	0.325	0.155	7.43753e-26	OT8	atxn1b	0.17
1.41408e-29	1.54401	0.271	0.131	2.57674e-25	OT8	r3hdm1	0.14
4.66806e-29	0.950548	0.371	0.235	8.50615e-25	OT8	uqcrb	0.136
5.41574e-29	1.03409	0.366	0.191	9.86857e-25	OT8	anp32e	0.175
1.09085e-28	0.867613	0.435	0.292	1.98774e-24	OT8	cox7b	0.143
2.68798e-28	0.750036	0.582	0.399	4.89804e-24	OT8	hmgb1a	0.183
3.41935e-28	1.23114	0.266	0.116	6.23074e-24	OT8	CU639469.1	0.15
1.21972e-27	1.07712	0.335	0.169	2.22257e-23	OT8	olfm1b	0.166
1.53197e-27	0.912526	0.441	0.263	2.79156e-23	OT8	zfhx3	0.178
2.57902e-27	1.22172	0.283	0.135	4.69948e-23	OT8	camk2g2	0.148
3.26235e-27	1.20659	0.274	0.139	5.94466e-23	OT8	ap2m1a	0.135
6.21326e-27	1.25468	0.264	0.122	1.13218e-22	OT8	slc25a36a	0.142
6.90721e-27	1.05204	0.372	0.213	1.25863e-22	OT8	tob1a	0.159
7.86433e-27	0.598437	0.43	0.251	1.43304e-22	OT8	nat16	0.179
5.62263e-26	1.1035	0.305	0.158	1.02455e-21	OT8	ywhaqa	0.147
8.8907e-26	1.0793	0.32	0.163	1.62006e-21	OT8	golga7ba	0.157
1.80116e-25	1.13206	0.274	0.144	3.28207e-21	OT8	ndfip1	0.13
3.27173e-25	0.306499	0.994	0.962	5.96174e-21	OT8	mt-co3	0.032
[truncated: 6,415 more rows]
